# Supplementary material for: Utilization of machine learning for dengue case screening
Source: BMC Public Health. 2024 Jun 11;24:1573. doi: 10.1186/s12889-024-19083-8 (PMC11167742; doi:10.1186/s12889-024-19083-8)
Supplement: Supplementary file 1 — Supplementary Material 1 [file 12889_2024_19083_MOESM1_ESM.csv]

year	id_city	Age	cs_gender	cs_skin_color	fever	myalgia	headache	rash	vomiting	nausea	back_pain	conjunctivitis	arthritis	arthralgia	petechia	leukopenia	tie_test	pain_retro	diabetes	hematolog	hepatic	renal	hypertensive	acid_pept	classi_fin	criteria	evolution
2016	314170	39	1	Branca	1	1	1	1	2	1	2	2	2	2	2	2	2	2	2	2	2	2	2	2	10	1	1
2016	313090	19	1	Branca	1	1	1	2	2	2	1	2	2	2	2	2	2	1	2	2	2	2	2	2	10	1	1
2016	311860	31	1	Branca	1	1	1	2	1	1	2	2	2	1	2	2	2	1	2	2	2	2	2	2	10	1	1
2016	316250	51	1	Branca	1	1	2	2	2	2	2	2	2	2	2	2	2	2	2	2	2	2	2	2	10	1	1
2016	315280	15	1	Branca	1	1	1	2	2	2	2	2	2	2	2	2	2	2	2	2	2	2	2	2	10	1	1
2016	313090	19	1	Branca	1	1	1	2	2	2	2	2	2	2	2	2	2	1	2	2	2	2	2	2	10	1	1
2016	317020	47	1	Branca	1	1	1	2	1	1	2	2	2	2	2	2	2	1	2	2	2	2	2	2	10	1	1
2016	313090	37	1	Branca	1	1	2	2	2	2	2	2	2	1	2	2	2	2	2	2	2	2	2	2	10	1	1
2016	312230	30	1	Branca	1	1	1	1	2	2	2	2	2	2	2	2	2	1	2	2	2	2	2	2	10	1	1
2016	314710	25	1	Branca	1	1	1	2	2	2	2	2	2	2	2	2	2	2	2	2	2	2	2	2	10	1	1
2016	316555	46	1	Branca	1	1	1	2	2	2	2	2	2	2	2	2	2	2	2	2	2	2	2	2	10	1	1
2016	314820	40	1	Branca	1	2	1	2	2	2	1	2	2	2	2	2	2	2	2	2	2	2	2	2	10	1	1
2016	314390	55	1	Branca	1	1	1	2	2	2	2	2	2	2	1	2	2	2	2	2	2	2	2	1	10	1	9
2016	313090	59	1	Branca	1	1	1	2	2	2	2	2	2	2	2	2	2	2	2	2	2	2	2	2	10	1	1
2016	310400	66	1	Branca	1	1	1	2	2	2	2	2	2	2	2	2	2	2	2	2	2	2	2	2	10	1	1
2016	310400	16	1	Branca	1	1	1	2	2	2	2	2	2	2	2	2	2	2	2	2	2	2	2	2	10	1	1
2016	311550	24	1	Branca	1	1	1	2	2	2	1	2	2	1	2	2	2	1	2	2	2	2	2	2	10	1	1
2016	314710	54	1	Branca	1	1	1	2	2	2	2	2	2	2	2	2	2	2	2	2	2	2	2	2	10	1	1
2016	317070	21	1	Branca	1	1	1	2	1	1	1	2	1	2	2	2	2	1	2	2	2	2	2	2	10	1	1
2016	316940	53	1	Branca	1	2	1	2	2	2	2	2	2	2	2	2	2	2	2	2	2	2	2	2	10	1	1
2016	315730	49	1	Branca	1	1	1	1	1	1	1	2	2	2	1	2	1	2	2	2	2	2	2	2	10	1	1
2016	310200	58	1	Branca	1	1	1	2	2	1	2	2	2	2	2	2	2	1	2	2	2	2	2	2	10	1	1
2016	312830	16	1	Branca	1	1	2	2	2	2	2	2	2	2	2	2	2	2	2	2	2	2	2	2	10	1	1
2016	313710	26	1	Branca	1	1	1	2	2	2	2	2	2	2	2	2	2	2	2	2	2	2	2	2	10	1	1
2016	310590	64	1	Branca	1	1	1	2	1	1	2	2	2	1	1	1	1	1	2	2	2	2	2	2	10	1	1
2016	314560	11	1	Branca	1	1	1	2	2	2	2	2	2	2	2	2	2	2	2	2	2	2	2	2	10	1	1
2016	314890	58	1	Branca	1	2	1	2	2	1	2	2	2	2	2	2	2	2	2	2	2	2	2	2	10	1	1
2016	312230	49	1	Branca	1	1	1	2	1	1	2	2	2	2	2	2	2	2	2	2	2	2	2	2	10	1	1
2016	310620	41	1	Branca	1	1	1	2	1	1	2	2	2	1	2	2	1	1	2	2	2	2	2	2	10	1	1
2016	314310	41	1	Branca	1	1	1	2	1	1	2	2	2	1	1	1	2	1	2	2	2	2	2	2	10	1	1
2016	313310	1	1	Branca	1	1	1	2	2	2	2	2	2	1	2	2	2	1	2	2	2	2	2	2	10	1	1
2016	316250	37	1	Branca	1	1	1	2	2	2	2	2	2	2	2	2	2	2	2	2	2	2	2	2	10	1	1
2016	312675	17	1	Branca	1	1	1	2	2	2	2	2	2	2	2	2	2	2	2	2	2	2	2	2	10	1	1
2016	313350	16	1	Branca	1	1	1	2	2	2	2	2	2	2	2	2	2	1	2	2	2	2	2	2	10	1	1
2016	311860	48	1	Branca	1	1	1	2	1	1	2	2	2	1	2	2	1	1	2	2	2	2	2	2	10	1	1
2016	317130	21	1	Branca	1	1	1	2	2	2	1	2	2	2	2	1	2	1	2	2	2	2	2	2	10	1	1
2016	317130	19	1	Branca	1	1	1	2	2	1	1	2	2	1	2	2	2	1	2	2	2	2	2	2	10	1	1
2016	312870	17	1	Branca	1	1	2	2	2	1	2	2	2	2	2	2	2	2	2	2	2	2	2	2	10	1	1
2016	310590	16	1	Branca	1	1	1	1	1	1	2	2	2	1	2	1	2	1	2	2	2	2	2	2	10	1	1
2016	313220	15	1	Branca	1	1	1	2	2	2	1	2	2	2	2	2	2	2	2	2	2	2	2	2	10	1	1
2016	310400	41	1	Branca	1	1	1	2	2	2	2	2	2	2	2	2	2	2	2	2	2	2	2	2	10	1	1
2016	313440	22	1	Branca	1	1	1	2	2	2	2	2	2	2	2	2	2	2	2	2	2	2	2	2	10	1	1
2016	317130	18	1	Branca	1	1	1	2	2	2	2	2	2	2	2	2	2	2	2	2	2	2	2	2	10	1	1
2016	312590	68	1	Branca	1	1	1	1	2	2	2	2	2	2	2	2	2	2	2	2	2	2	2	2	10	1	1
2016	314460	22	1	Branca	1	1	1	2	2	2	2	2	2	2	2	2	2	2	2	2	2	2	2	2	10	1	1
2016	312980	36	1	Branca	1	1	1	2	2	2	2	2	2	2	2	2	2	2	2	2	2	2	2	2	10	1	1
2016	313050	40	1	Branca	1	1	1	2	1	1	2	2	2	2	2	2	2	2	2	2	2	2	2	2	10	1	1
2016	317130	39	1	Branca	1	1	1	2	2	1	1	2	2	2	2	2	2	1	2	2	2	2	2	2	10	1	1
2016	311860	39	1	Branca	1	1	1	1	1	2	2	2	2	2	2	2	2	2	2	2	2	2	2	2	10	1	1
2016	310400	17	1	Branca	1	1	1	2	2	2	2	2	2	2	2	2	2	2	2	2	2	2	2	2	10	1	1
2016	311430	5	1	Branca	1	1	1	2	2	2	2	2	2	2	2	2	2	2	2	2	2	2	2	2	10	1	1
2016	315430	36	1	Branca	1	1	2	2	2	2	2	2	1	2	2	2	2	1	2	2	2	2	2	2	10	1	1
2016	315730	31	1	Branca	1	1	1	1	1	1	2	2	2	2	2	2	2	2	2	2	2	2	2	2	10	1	1
2016	311110	57	1	Branca	1	2	2	2	1	2	1	2	2	2	2	2	2	2	2	2	2	2	2	2	10	1	1
2016	317020	27	1	Branca	1	1	1	2	1	1	1	2	2	1	2	2	2	1	2	2	2	2	2	2	10	1	1
2016	316470	41	1	Branca	1	1	1	2	1	1	1	1	2	1	1	2	2	1	2	2	2	2	2	2	10	1	1
2016	312830	60	1	Branca	1	1	1	2	2	2	2	2	2	2	2	2	2	2	2	2	2	2	2	2	10	1	1
2016	317010	23	1	Branca	1	1	1	2	2	2	2	2	2	2	2	2	2	2	2	2	2	2	2	2	10	1	1
2016	316900	53	1	Branca	1	2	1	1	2	2	2	2	2	2	2	2	2	1	2	2	2	2	2	2	10	1	1
2016	316940	38	1	Branca	1	2	1	1	2	2	2	2	1	1	2	2	2	1	2	2	2	2	2	2	10	1	1
2016	314800	59	1	Branca	1	1	1	1	1	2	2	2	2	2	2	2	2	1	2	2	2	2	2	2	10	1	1
2016	313665	45	1	Branca	1	1	1	2	2	2	2	2	2	1	1	1	2	1	2	2	2	2	2	2	10	1	1
2016	317130	6	1	Branca	1	1	1	2	2	2	2	2	2	2	2	2	2	1	2	2	2	2	2	2	10	1	1
2016	315730	10	1	Branca	1	1	1	1	1	1	1	2	2	2	1	2	1	2	2	2	2	2	2	2	10	1	1
2016	314710	66	1	Branca	1	1	1	2	2	2	2	2	2	2	2	2	2	2	2	2	2	2	2	2	10	1	1
2016	313970	44	1	Branca	1	1	1	2	2	1	2	2	2	2	2	2	2	2	2	2	2	2	2	2	10	1
2016	313050	27	1	Branca	1	1	1	2	2	1	2	2	2	2	2	2	2	2	2	2	2	2	2	2	10	1	1
2016	311860	32	1	Branca	1	2	1	2	1	1	2	2	2	2	2	2	2	1	2	2	2	2	2	2	10	1	1
2016	317020	51	1	Branca	1	1	1	2	2	2	1	2	2	1	2	2	2	1	2	2	2	2	2	2	10	1	1
2016	314350	59	1	Branca	1	1	1	1	1	1	1	1	1	2	2	2	2	2	2	2	2	2	2	2	10	1	1
2016	313350	53	1	Branca	1	1	1	2	2	2	2	2	2	2	2	2	2	2	2	2	2	2	2	2	10	1	1
2016	316210	29	1	Branca	1	2	1	2	1	1	2	2	2	2	1	1	2	1	2	2	2	2	2	2	10	1	1
2016	316720	50	1	Branca	1	1	1	1	1	1	2	2	2	2	2	2	2	1	2	2	2	2	2	2	10	1	1
2016	316260	14	1	Branca	1	1	2	1	2	1	2	2	2	2	2	2	2	1	2	2	2	2	2	2	10	1	1
2016	314350	58	1	Branca	1	1	1	1	1	1	2	2	2	2	2	2	2	2	2	2	2	2	2	2	10	1	1
2016	315980	41	1	Branca	1	1	1	2	2	2	1	2	2	2	2	2	2	2	2	2	2	2	2	2	10	1	1
2016	312230	34	1	Branca	1	1	1	2	2	2	2	2	2	2	2	2	2	1	2	2	2	2	2	2	10	1	1
2016	315980	15	1	Branca	1	1	1	2	2	1	1	2	2	2	2	2	2	2	2	2	2	2	2	2	10	1
2016	316140	45	1	Branca	1	1	1	1	1	1	1	1	1	2	2	1	1	1	2	2	2	2	2	2	10	1	1
2016	310560	44	1	Branca	1	2	2	2	2	2	1	2	2	1	2	2	2	2	2	2	2	2	2	2	10	1	1
2016	317130	47	1	Branca	1	1	1	1	2	1	1	1	2	1	2	2	2	1	2	2	2	2	2	2	10	1	1
2016	316990	31	1	Branca	1	1	1	2	2	2	2	2	2	2	2	2	2	1	2	2	2	2	2	2	10	1	1
2016	313170	74	1	Branca	1	1	1	2	2	2	2	2	2	2	2	2	2	2	2	2	2	2	2	2	10	1	9
2016	314710	63	1	Branca	1	1	1	2	2	2	2	2	2	2	2	2	2	2	2	2	2	2	2	2	10	1	1
2016	316990	33	1	Branca	1	1	1	2	2	2	2	2	2	2	2	2	2	1	2	2	2	2	2	2	10	1	1
2016	312230	35	1	Branca	1	1	1	1	1	1	1	2	2	2	2	2	2	1	2	2	2	2	2	1	10	1	1
2016	317090	61	1	Branca	1	1	1	1	2	2	2	2	2	2	1	2	1	2	2	2	2	2	1	2	10	1	1
2016	311600	27	1	Branca	1	1	1	1	2	2	2	2	2	2	2	2	1	1	2	2	2	2	2	2	10	1	1
2016	311860	35	1	Branca	1	1	1	1	1	1	1	2	2	2	2	2	2	1	2	2	2	2	2	2	10	1	1
2016	312300	32	1	Branca	1	2	1	2	1	1	2	2	2	2	2	2	2	2	2	2	2	2	2	2	10	1	1
2016	317080	26	1	Branca	1	1	1	2	2	2	2	2	2	2	2	2	2	2	2	2	2	2	2	2	10	1	1
2016	313420	66	1	Branca	1	1	1	2	2	2	2	2	2	1	2	2	2	2	2	2	2	2	2	2	10	1	1
2016	313420	24	1	Branca	1	1	1	1	1	1	2	2	2	2	2	2	2	2	2	2	2	2	2	2	10	1	1
2016	313020	46	1	Branca	1	1	1	1	2	2	2	2	2	1	2	1	1	1	2	2	2	2	2	2	10	1	1
2016	311820	48	1	Branca	1	1	1	1	2	1	1	2	2	1	2	1	2	1	2	2	2	2	1	2	10	1	1
2016	317090	44	1	Branca	1	1	1	2	2	2	2	2	2	2	1	2	1	2	2	2	2	2	1	2	10	1	1
2016	314910	54	1	Branca	1	1	2	2	1	2	2	2	2	2	2	2	2	1	2	2	2	2	2	2	10	1	1
2016	313440	42	1	Branca	1	1	2	2	2	2	2	2	2	2	2	2	2	2	2	2	2	2	2	2	10	1	1
2016	312270	51	1	Branca	1	1	1	2	1	2	2	2	2	2	2	2	2	2	2	2	2	2	2	2	10	1	1
2016	313440	24	1	Branca	1	1	1	2	2	1	1	2	1	1	1	2	2	2	2	2	2	2	2	2	10	1	1
2016	314710	47	1	Branca	1	1	1	2	2	2	2	2	2	2	2	2	2	2	2	2	2	2	2	2	10	1	1
2016	313300	39	1	Branca	1	1	1	2	2	2	2	2	2	2	2	2	2	2	2	2	2	2	2	2	10	1	1
2016	317010	33	1	Branca	1	1	1	2	2	2	2	2	2	2	2	2	2	2	2	2	2	2	2	2	10	1	1
2016	311820	70	1	Branca	1	1	1	1	1	1	1	2	2	2	2	2	2	2	1	2	2	2	1	2	10	1	1
2016	314170	27	1	Branca	1	1	1	1	2	1	1	2	2	1	2	2	2	2	2	2	2	2	2	2	10	1	1
2016	310540	59	1	Branca	1	1	1	2	2	2	2	2	2	2	2	2	2	2	2	2	2	2	2	2	10	1	1
2016	310190	8	1	Branca	1	1	1	1	1	1	2	2	2	2	2	2	2	1	2	2	2	2	2	2	10	1	1
2016	313300	26	1	Branca	1	1	1	2	2	2	2	2	2	2	1	2	2	2	2	2	2	2	2	2	10	1	1
2016	312230	30	1	Branca	1	1	1	2	2	2	2	2	2	2	2	2	2	1	2	2	2	2	2	2	10	1	1
2016	314820	29	1	Branca	1	2	1	1	1	2	1	2	2	2	2	2	2	2	2	2	2	2	2	2	10	1	1
2016	313670	70	1	Branca	1	1	1	2	2	1	2	2	2	2	2	2	2	2	2	2	2	2	2	2	10	1	1
2016	314350	40	1	Branca	1	2	2	2	1	1	2	2	2	2	2	2	2	2	2	2	2	2	2	2	10	1	1
2016	316990	61	1	Branca	1	1	1	2	2	2	2	2	2	2	2	2	2	1	2	2	2	2	2	2	10	1	1
2016	313460	37	1	Branca	1	2	1	2	1	1	2	2	2	2	2	2	2	1	2	2	2	2	2	2	10	1	1
2016	310900	10	1	Branca	1	2	2	2	1	2	2	2	2	2	2	2	2	2	2	2	2	2	2	2	10	1	1
2016	310900	51	1	Branca	1	2	1	2	2	2	2	2	2	2	2	2	2	2	2	2	2	2	2	2	10	1	1
2016	312300	18	1	Branca	1	2	1	2	1	1	2	2	2	2	2	2	2	2	2	2	2	2	2	2	10	1	1
2016	316250	56	1	Branca	1	1	1	2	2	2	2	2	2	2	2	2	2	2	2	2	2	2	2	2	10	1	1
2016	314390	51	1	Branca	1	2	2	2	1	2	2	2	2	2	2	2	2	2	2	2	2	2	2	2	10	1	9
2016	312230	69	1	Branca	1	1	1	1	2	1	2	2	2	2	2	2	2	2	2	2	2	2	1	2	10	1	1
2016	312600	50	1	Branca	1	1	1	2	2	2	2	2	2	2	2	2	2	1	2	2	2	2	2	2	10	1	1
2016	310620	28	1	Branca	1	1	1	2	2	2	2	2	2	2	2	2	2	2	2	2	2	2	2	2	10	1	1
2016	310620	50	1	Branca	1	1	1	2	2	2	2	2	2	2	2	2	2	2	2	2	2	2	2	2	10	1	1
2016	317070	49	1	Branca	1	1	1	1	1	1	1	2	1	1	1	2	2	1	1	2	2	2	1	2	10	1	1
2016	314710	40	1	Branca	1	1	1	2	2	2	2	2	2	2	2	2	2	2	2	2	2	2	2	2	10	1	1
2016	314820	57	1	Branca	1	2	1	2	2	2	1	2	2	2	2	2	2	2	2	2	2	2	2	2	10	1	1
2016	316260	6	1	Branca	1	1	2	1	2	1	2	2	2	2	2	2	2	1	2	2	2	2	2	2	10	1	1
2016	310540	52	1	Branca	1	1	2	1	1	1	1	1	1	2	1	2	2	1	2	2	2	2	2	2	10	1	1
2016	316340	54	1	Branca	1	1	1	1	2	2	1	2	2	2	1	2	2	1	2	2	2	2	2	2	10	1
2016	310900	46	1	Branca	1	2	1	2	1	2	2	2	2	2	2	2	2	2	2	2	2	2	2	2	10	1	1
2016	316340	23	1	Branca	1	1	1	2	2	2	1	2	2	2	2	2	2	1	2	2	2	2	2	2	10	1	1
2016	310620	31	1	Branca	1	1	1	2	2	2	2	2	2	2	2	2	2	2	2	2	2	2	2	2	10	1	1
2016	313050	27	1	Branca	1	1	1	2	2	1	2	2	2	2	2	2	2	2	2	2	2	2	2	2	10	1	1
2016	313100	64	1	Branca	1	1	1	1	1	2	1	1	1	1	1	2	1	1	2	2	2	2	2	2	10	1
2016	310900	31	1	Branca	1	1	1	2	2	2	2	2	2	2	2	2	2	1	2	2	2	2	2	2	10	1	1
2016	313300	58	1	Branca	1	1	1	1	2	2	2	2	2	2	2	2	2	1	2	2	2	2	2	2	10	1	1
2016	317020	50	1	Branca	1	1	1	1	2	1	2	2	2	2	2	2	2	2	2	2	2	2	2	2	10	1	1
2016	314980	48	1	Branca	1	2	2	2	1	1	1	2	2	2	2	2	2	2	2	2	2	2	2	2	10	1	1
2016	315080	48	1	Branca	1	1	1	2	2	1	2	2	2	2	2	2	2	2	2	2	2	2	1	2	10	1	1
2016	313862	51	1	Branca	1	2	1	1	2	2	2	2	2	2	2	2	2	2	2	2	2	2	2	2	10	1	1
2016	313970	47	1	Branca	1	1	1	2	2	1	2	2	2	2	2	2	2	2	2	2	2	2	2	2	10	1
2016	315270	27	1	Branca	1	2	1	1	2	2	1	2	2	1	1	1	2	2	2	2	2	2	2	2	10	1	1
2016	310900	56	1	Branca	1	1	1	2	2	2	2	2	2	2	2	2	2	2	2	2	2	2	2	2	10	1	1
2016	313300	52	1	Branca	1	1	1	2	2	2	2	2	2	2	2	2	2	2	2	2	2	2	2	2	10	1	1
2016	310070	29	1	Branca	1	1	1	2	2	2	1	2	2	1	2	1	2	1	2	2	2	2	2	2	10	1	1
2016	315980	23	1	Branca	1	1	1	2	2	2	2	2	2	2	2	2	2	1	2	2	2	2	2	2	10	1	1
2016	311780	18	1	Branca	1	1	1	2	2	1	1	2	2	1	2	1	2	1	2	2	2	2	2	2	10	1
2016	310620	10	1	Branca	1	1	1	2	2	2	2	2	2	2	2	2	2	2	2	2	2	2	2	2	10	1	1
2016	315270	43	1	Branca	1	1	1	2	1	1	1	2	2	2	1	1	2	1	2	2	2	2	2	2	10	1	1
2016	310260	73	1	Branca	1	2	1	1	2	1	1	2	2	2	2	2	2	1	2	2	2	2	2	2	10	1	1
2016	315350	48	1	Branca	1	1	1	1	2	2	1	1	2	2	2	2	2	2	2	2	2	2	2	2	10	1	1
2016	313420	63	1	Branca	1	1	2	2	2	2	2	2	2	2	1	2	2	2	2	2	2	2	2	2	10	1	1
2016	313862	17	1	Branca	1	2	2	1	2	2	2	2	2	2	2	2	2	2	2	2	2	2	2	2	10	1	1
2016	313090	32	1	Branca	1	1	2	2	2	2	1	2	2	1	2	2	2	1	2	2	2	2	2	2	10	1	1
2016	310400	56	1	Branca	1	1	1	2	2	2	2	2	2	2	2	2	2	2	2	2	2	2	2	2	10	1	1
2016	310590	36	1	Branca	1	1	1	1	1	1	2	2	2	1	2	1	2	1	2	2	2	2	2	2	10	1	1
2016	311860	45	1	Branca	1	2	1	2	2	2	2	2	2	2	2	2	2	1	2	2	2	2	2	2	10	1	1
2016	314910	86	1	Branca	1	1	1	1	1	1	1	2	2	2	2	2	2	1	2	1	2	2	2	2	10	1
2016	314640	27	1	Branca	1	1	1	2	2	2	2	2	2	2	2	2	2	2	2	2	2	2	2	2	10	1	1
2016	314120	52	1	Branca	1	1	1	2	1	1	2	2	2	2	2	2	2	2	2	2	2	2	2	2	10	1	1
2016	317130	38	1	Branca	1	1	1	2	2	1	1	1	1	2	2	2	2	2	2	2	2	2	2	2	10	1	1
2016	317020	32	1	Branca	1	1	2	2	1	2	2	2	2	1	2	2	2	2	2	2	2	2	2	2	10	1	1
2016	310400	36	1	Branca	1	1	1	2	2	2	2	2	2	2	2	2	2	2	2	2	2	2	2	2	10	1	1
2016	316890	17	1	Branca	1	1	1	2	2	2	2	2	2	2	2	2	2	1	2	2	2	2	2	2	10	1	1
2016	310400	9	1	Branca	1	1	1	2	2	2	2	2	2	2	2	2	2	2	2	2	2	2	2	2	10	1	1
2016	315170	48	1	Branca	1	1	2	2	2	2	2	2	2	2	2	2	2	2	2	2	2	2	2	2	10	1	1
2016	314880	18	1	Branca	1	1	1	2	1	1	2	2	2	2	2	2	2	2	2	2	2	2	2	2	10	1
2016	310900	26	1	Branca	1	1	1	2	2	2	2	2	2	2	2	2	2	2	2	2	2	2	2	2	10	1	1
2016	317070	20	1	Branca	1	1	2	2	2	2	2	2	2	2	2	2	2	2	2	2	2	2	2	2	10	1	1
2016	316250	38	1	Branca	1	1	1	2	2	2	2	2	2	2	2	2	2	2	2	2	2	2	2	2	10	1	1
2016	317130	42	1	Branca	1	1	1	2	2	2	2	2	2	2	2	2	2	1	2	2	2	2	1	2	10	1	1
2016	310590	9	1	Branca	1	1	1	1	1	1	2	2	2	1	2	1	2	1	2	2	2	2	2	2	10	1	1
2016	317020	8	1	Branca	1	1	1	1	2	1	2	2	2	2	2	2	2	1	2	2	2	2	2	2	10	1	1
2016	313350	26	1	Branca	1	1	1	2	2	2	2	2	2	2	2	2	2	2	2	2	2	2	2	2	10	1	1
2016	310400	34	1	Branca	1	1	1	2	2	2	2	2	2	2	2	2	2	2	2	2	2	2	2	2	10	1	1
2016	313420	27	1	Branca	1	1	1	1	1	1	2	2	2	2	2	2	2	2	2	2	2	2	2	2	10	1	1
2016	317010	28	1	Branca	1	1	1	1	2	2	2	2	2	2	2	2	2	1	2	2	2	2	2	2	10	1	1
2016	316250	76	1	Branca	1	1	1	1	2	2	2	2	2	2	1	1	2	2	2	2	2	2	2	2	10	1	1
2016	317020	56	1	Branca	1	1	1	1	2	2	2	2	2	2	2	2	2	2	2	2	2	2	2	2	10	1	1
2016	311530	57	1	Branca	1	1	1	1	1	1	1	1	2	1	2	2	2	1	2	2	2	2	2	2	10	1	1
2016	314050	8	1	Branca	1	1	1	2	1	1	2	2	2	2	2	2	2	2	2	2	2	2	2	2	10	1	1
2016	313040	12	1	Branca	1	1	2	2	2	2	2	2	2	2	2	2	2	2	2	2	2	2	2	2	10	1	1
2016	317010	72	1	Branca	1	1	1	2	2	2	2	2	2	2	2	2	2	2	2	2	2	2	2	2	10	1	1
2016	317070	11	1	Branca	1	1	2	1	2	2	2	1	2	2	2	2	2	2	2	2	2	2	2	2	10	1	1
2016	311040	32	1	Branca	1	2	1	2	2	2	2	2	2	2	2	2	2	2	2	2	2	2	2	2	10	1
2016	317130	14	1	Branca	1	1	1	2	2	1	2	2	1	2	1	2	2	1	2	2	2	2	2	2	10	1	1
2016	316470	33	1	Branca	1	1	1	2	2	2	1	2	2	2	2	2	2	2	2	2	2	2	2	2	10	1	1
2016	312180	38	1	Branca	1	1	1	1	2	1	2	2	2	1	1	1	2	1	2	2	2	2	2	2	10	1	1
2016	310400	32	1	Branca	1	1	1	2	2	2	2	2	2	2	2	2	2	2	2	2	2	2	2	2	10	1	1
2016	316720	28	1	Branca	1	1	1	1	2	2	2	2	2	2	2	2	2	2	2	2	2	2	2	2	10	1	1
2016	317130	40	1	Branca	1	1	2	1	1	2	1	2	2	1	2	2	2	2	2	2	2	2	2	2	10	1	1
2016	317020	46	1	Branca	1	1	1	1	1	1	1	2	2	1	2	1	2	1	2	2	2	2	2	2	10	1	1
2016	317020	62	1	Branca	1	1	1	1	2	2	1	2	1	1	2	2	2	1	2	2	2	2	2	2	10	1	1
2016	313170	31	1	Branca	1	1	1	2	2	2	2	2	2	2	2	2	2	2	2	2	2	2	2	2	10	1	9
2016	316040	50	1	Branca	1	1	1	2	2	2	2	2	2	2	2	2	1	2	2	2	2	2	2	2	10	1	1
2016	310400	6	1	Branca	1	1	1	2	2	2	2	2	2	2	2	2	2	2	2	2	2	2	2	2	10	1	1
2016	311820	22	1	Branca	1	1	1	1	1	1	2	2	2	2	2	2	2	2	2	2	2	2	2	2	10	1	1
2016	317020	1	1	Branca	1	1	1	1	2	2	1	2	2	2	2	2	2	2	2	2	2	2	2	2	10	1	1
2016	310620	52	1	Branca	1	1	1	2	2	2	2	2	2	2	2	2	2	2	2	2	2	2	2	2	10	1	1
2016	317010	34	1	Branca	1	1	1	2	2	2	2	2	2	2	2	2	2	2	2	2	2	2	2	2	10	1	1
2016	315370	33	1	Branca	1	1	1	1	1	1	1	2	2	2	2	2	2	1	2	2	2	2	2	2	10	1	1
2016	310230	22	1	Branca	1	1	1	2	1	1	2	2	2	2	2	2	2	2	2	2	2	2	2	2	10	1	1
2016	311600	20	1	Branca	1	1	1	2	2	2	2	2	2	2	2	2	2	1	2	2	2	2	1	2	10	1	1
2016	313440	69	1	Branca	1	1	2	2	2	1	2	2	2	2	1	2	2	2	2	2	2	2	1	2	10	1	1
2016	313300	12	1	Branca	1	1	1	1	1	1	2	2	2	2	2	2	2	1	2	2	2	2	2	2	10	1	1
2016	312600	21	1	Branca	1	1	1	2	2	2	2	2	2	2	2	2	2	1	2	2	2	2	2	2	10	1	1
2016	316210	26	1	Branca	1	2	1	2	2	1	2	2	2	2	1	2	2	1	2	2	2	2	2	2	10	1	1
2016	310400	24	1	Branca	1	1	1	2	2	2	2	2	2	2	2	2	2	2	2	2	2	2	2	2	10	1	1
2016	311860	11	1	Branca	1	1	1	1	2	2	2	2	2	2	2	2	2	2	2	2	2	2	2	2	10	1	1
2016	311260	9	1	Branca	1	2	2	1	2	1	2	2	2	2	2	2	2	1	2	2	2	2	2	2	10	1	1
2016	310590	62	1	Branca	1	2	2	2	1	1	2	2	2	2	2	2	2	2	2	2	2	2	2	2	10	1
2016	316180	50	1	Branca	1	2	1	2	1	2	1	2	2	2	2	2	2	2	2	2	2	2	2	2	10	1	1
2016	313300	53	1	Branca	1	1	2	2	1	2	2	2	2	2	2	2	2	2	2	2	2	2	2	2	10	1	1
2016	313300	84	1	Branca	1	1	1	1	2	2	2	2	2	2	2	2	2	2	2	2	2	2	2	2	10	1	1
2016	311430	17	1	Branca	1	2	1	2	2	2	1	2	2	2	2	2	2	2	2	2	2	2	2	2	10	1	1
2016	311860	44	1	Branca	1	1	1	1	2	2	2	2	2	1	2	2	2	1	2	2	2	2	2	2	10	1	1
2016	316940	19	1	Branca	1	2	1	1	2	2	2	2	2	2	2	2	2	1	2	2	2	2	2	2	10	1	1
2016	313350	45	1	Branca	1	1	1	2	2	1	2	2	2	2	2	2	2	2	2	2	2	2	2	2	10	1	1
2016	311115	27	1	Branca	1	1	1	1	1	2	2	2	2	2	2	2	2	1	2	2	2	2	2	2	10	1	1
2016	310400	25	1	Branca	1	1	1	2	2	2	2	2	2	2	2	2	2	2	2	2	2	2	2	2	10	1	1
2016	316250	13	1	Branca	1	1	1	2	2	1	2	2	2	2	2	1	2	1	2	2	2	2	2	2	10	1	1
2016	317070	27	1	Branca	1	1	1	2	2	2	2	2	2	2	2	2	2	2	2	2	2	2	2	2	10	1	1
2016	316720	20	1	Branca	1	1	1	2	2	2	2	2	2	2	2	2	2	1	2	2	2	2	2	2	10	1	1
2016	314710	41	1	Branca	1	1	1	2	2	2	2	2	2	2	2	2	2	2	2	2	2	2	2	2	10	1	1
2016	313350	36	1	Branca	1	1	1	2	2	2	2	2	2	2	2	2	2	2	2	2	2	2	2	2	10	1	1
2016	310620	52	1	Branca	1	1	1	2	2	2	2	2	2	2	2	2	2	1	2	2	2	2	2	2	10	1	1
2016	315210	50	1	Branca	1	1	1	2	2	2	2	2	2	2	2	2	2	2	2	2	2	2	2	2	10	1	1
2016	313090	6	1	Branca	1	2	1	2	2	2	1	2	2	1	2	2	2	2	2	2	2	2	2	2	10	1	1
2016	312830	41	1	Branca	1	1	1	2	2	2	2	2	2	2	2	2	2	2	2	2	2	2	2	2	10	1	1
2016	315280	40	1	Branca	1	1	1	2	2	2	2	2	2	2	2	2	2	2	2	2	2	2	2	2	10	1	1
2016	310710	55	1	Branca	1	1	1	2	2	2	2	2	1	1	1	2	2	1	2	2	1	2	2	2	10	1	1
2016	317020	31	1	Branca	1	1	1	1	1	1	1	1	2	2	1	2	2	1	2	2	2	2	2	2	10	1	1
2016	315280	30	1	Branca	1	1	1	2	1	1	2	2	2	2	2	2	2	2	2	2	2	2	2	2	10	1	1
2016	314590	30	1	Branca	1	1	2	1	2	2	2	2	2	2	2	2	2	2	2	2	2	2	2	2	10	1	1
2016	314310	57	1	Branca	1	1	1	2	1	1	2	2	2	1	1	1	2	1	2	2	2	2	2	2	10	1	1
2016	313420	90	1	Branca	1	1	1	2	2	2	2	2	2	2	2	2	2	2	2	2	2	2	2	2	10	1	1
2016	313300	60	1	Branca	1	1	1	2	2	2	2	2	2	2	2	2	2	2	2	2	2	2	2	2	10	1	1
2016	311820	49	1	Branca	1	1	1	1	2	2	1	2	2	2	2	1	2	1	2	2	2	2	2	2	10	1	1
2016	314070	66	1	Branca	1	1	2	2	2	1	2	2	2	2	2	2	2	2	2	2	2	2	2	2	10	1	1
2016	310620	84	1	Branca	1	1	1	2	2	2	2	2	2	2	2	2	2	2	2	2	2	2	2	2	10	1	1
2016	313300	54	1	Branca	1	1	2	2	2	1	2	2	2	2	2	2	2	2	2	2	2	2	2	2	10	1	1
2016	316210	53	1	Branca	1	2	1	2	1	1	2	2	2	2	1	2	2	1	2	2	2	2	2	2	10	1	1
2016	313220	11	1	Branca	1	1	1	2	2	1	1	2	2	2	1	2	2	1	2	2	2	2	2	2	10	1	1
2016	316260	28	1	Branca	1	2	2	2	2	1	2	2	2	2	2	2	2	1	2	2	2	2	2	2	10	1	1
2016	310590	34	1	Branca	1	1	1	1	1	1	2	2	2	2	1	1	1	1	2	2	2	2	2	2	10	1	1
2016	314770	5	1	Branca	1	2	2	1	2	2	1	2	2	2	2	2	1	1	2	2	2	2	2	2	10	1
2016	316210	73	1	Branca	1	2	1	2	1	1	2	2	2	2	1	1	2	1	2	2	2	2	2	2	10	1	1
2016	315780	56	1	Branca	1	1	1	1	1	1	1	2	2	2	2	2	2	2	2	2	2	2	2	2	10	1	1
2016	313300	48	1	Branca	1	1	1	2	2	2	2	2	2	2	2	2	2	2	2	2	2	2	2	2	10	1	1
2016	314740	70	1	Branca	1	1	1	1	2	2	2	2	2	2	2	2	2	2	2	2	2	2	2	2	10	1	1
2016	316810	35	1	Branca	1	1	1	2	2	2	1	2	1	2	1	2	2	2	2	2	2	2	2	2	10	1	1
2016	315270	29	1	Branca	1	1	1	2	1	1	2	2	2	2	1	1	2	1	2	2	2	2	2	2	10	1	1
2016	311550	63	1	Branca	1	1	1	1	1	1	1	2	2	1	2	2	2	1	2	2	2	2	1	2	10	1	1
2016	313020	17	1	Branca	1	1	1	1	2	2	2	2	2	2	2	1	1	1	2	2	2	2	2	2	10	1	1
2016	313460	25	1	Branca	1	2	1	2	1	1	1	2	2	2	2	2	2	2	2	2	2	2	2	2	10	1	1
2016	311520	56	1	Branca	1	1	1	2	1	1	1	2	2	1	2	2	2	1	2	2	2	2	2	2	10	1	1
2016	310620	46	1	Branca	1	1	1	1	1	1	2	2	2	2	2	2	2	1	2	2	2	2	2	2	10	1	1
2016	312700	60	1	Branca	1	2	1	2	1	1	2	1	1	2	2	2	2	2	2	2	2	2	2	2	10	1
2016	317010	28	1	Branca	1	1	1	2	2	2	2	2	2	2	2	2	2	2	2	2	2	2	2	2	10	1	1
2016	315430	69	1	Branca	1	2	1	1	2	1	2	2	2	1	2	2	2	2	2	2	2	2	2	2	10	1	1
2016	311550	65	1	Branca	1	1	1	1	1	1	1	2	2	1	2	1	2	1	2	2	2	2	1	2	10	1	1
2016	313980	44	1	Branca	1	1	1	1	2	2	2	2	2	2	2	2	2	1	2	2	2	2	2	2	10	1	1
2016	314770	29	1	Branca	1	1	2	2	1	2	1	2	2	2	2	2	1	1	2	2	2	2	2	2	10	1
2016	311770	37	1	Branca	1	1	1	2	1	1	2	2	2	2	2	2	2	1	2	2	2	2	2	2	10	1	1
2016	313420	43	1	Branca	1	1	1	1	2	2	2	2	2	2	2	2	2	2	2	2	2	2	2	2	10	1	1
2016	317020	57	1	Branca	1	1	1	2	2	1	1	2	2	2	2	2	2	1	2	2	2	2	2	2	10	1	1
2016	312850	52	1	Branca	1	1	1	2	1	1	2	2	2	2	2	2	2	2	2	2	2	2	2	2	10	1	1
2016	314560	27	1	Branca	1	1	1	2	2	2	2	2	2	2	2	2	2	2	2	2	2	2	2	2	10	1	1
2016	314350	10	1	Branca	1	1	1	1	1	1	2	2	2	2	2	2	2	2	2	2	2	2	2	2	10	1	1
2016	314320	53	1	Branca	1	1	1	1	1	1	1	2	1	2	1	2	1	1	2	2	2	2	2	2	10	1	1
2016	316340	56	1	Branca	1	1	1	1	1	1	1	2	2	2	2	2	2	1	2	2	2	2	2	2	10	1	1
2016	315790	7	1	Branca	1	2	1	2	2	1	2	2	2	2	2	2	2	2	2	2	2	2	2	2	10	1	1
2016	310230	19	1	Branca	1	1	1	1	1	1	1	2	2	2	2	2	2	2	2	2	2	2	2	2	10	1	1
2016	310400	46	1	Branca	1	1	1	2	2	2	2	2	2	2	2	2	2	2	2	2	2	2	2	2	10	1	1
2016	310163	19	1	Branca	1	1	1	1	1	1	2	2	2	2	2	2	1	1	2	2	2	2	2	2	10	1	1
2016	310400	63	1	Branca	1	1	1	2	2	2	2	2	2	2	2	2	2	2	2	2	2	2	2	2	10	1	1
2016	316330	6	1	Branca	1	1	1	2	2	2	2	2	2	2	2	2	2	2	2	2	2	2	2	2	10	1	1
2016	316470	45	1	Branca	1	1	1	2	2	1	1	2	2	2	1	2	2	2	2	2	2	2	2	2	10	1	1
2016	311860	51	1	Branca	1	1	1	2	1	1	2	2	2	2	2	2	2	2	2	2	2	2	2	2	10	1	1
2016	310400	40	1	Branca	1	1	1	2	2	2	2	2	2	2	2	2	2	2	2	2	2	2	2	2	10	1	1
2016	312600	23	1	Branca	1	1	1	2	2	2	2	2	2	2	2	2	2	1	2	2	2	2	2	2	10	1	1
2016	314520	43	1	Branca	1	1	1	2	2	2	2	2	2	2	2	2	2	2	2	2	2	2	2	2	10	1	1
2016	314520	53	1	Branca	1	1	1	2	2	2	2	2	2	2	2	2	2	2	2	2	2	2	2	2	10	1	1
2016	310400	43	1	Branca	1	1	1	2	2	2	2	2	2	2	2	2	2	2	2	2	2	2	2	2	10	1	1
2016	310400	9	1	Branca	1	1	1	2	2	2	2	2	2	2	2	2	2	2	2	2	2	2	2	2	10	1	1
2016	316210	53	1	Branca	1	2	2	2	1	2	2	2	1	2	2	2	2	2	2	2	2	2	2	2	10	1	1
2016	311860	59	1	Branca	1	1	1	1	1	1	2	2	2	1	2	2	2	1	2	2	2	2	2	2	10	1	1
2016	313240	12	1	Branca	1	1	1	1	2	2	2	2	2	2	2	2	2	1	2	2	2	2	2	2	10	1	1
2016	317100	56	1	Branca	1	1	1	1	1	1	2	2	2	2	2	2	2	2	2	2	2	2	2	2	10	1	1
2016	317130	62	1	Branca	1	1	1	1	1	1	1	1	2	1	2	2	2	2	2	2	2	2	2	2	10	1	1
2016	310400	46	1	Branca	1	1	1	2	2	2	2	2	2	2	2	2	2	2	2	2	2	2	2	2	10	1	1
2016	310560	58	1	Branca	1	1	1	2	2	2	1	2	2	2	2	2	2	1	2	2	2	2	2	2	10	1	1
2016	317130	37	1	Branca	1	1	1	2	2	1	1	2	2	2	1	2	2	2	2	2	2	2	2	2	10	1	1
2016	317070	19	1	Branca	1	1	2	2	2	2	1	2	2	2	2	2	2	2	2	2	2	2	2	2	10	1	1
2016	310400	60	1	Branca	1	1	1	2	2	2	2	2	2	2	2	2	2	2	2	2	2	2	2	2	10	1	1
2016	311860	43	1	Branca	1	1	1	2	2	1	2	2	2	2	2	2	2	1	2	2	2	2	2	2	10	1	1
2016	310260	57	1	Branca	1	1	1	1	2	1	1	2	2	1	2	2	2	2	2	2	2	2	2	2	10	1	1
2016	310260	52	1	Branca	1	1	1	1	2	2	1	2	1	2	2	2	2	1	2	2	2	2	1	2	10	1	1
2016	310400	39	1	Branca	1	1	1	2	2	2	2	2	2	2	2	2	2	2	2	2	2	2	2	2	10	1	1
2016	313820	29	1	Branca	1	1	2	1	1	2	2	2	2	2	2	2	2	2	2	2	2	2	2	2	10	1	1
2016	317070	54	1	Branca	1	1	1	2	2	2	2	2	2	2	2	2	2	2	2	2	2	2	2	2	10	1	1
2016	316210	68	1	Branca	1	2	2	2	1	2	2	2	2	2	2	1	2	2	2	2	2	2	2	2	10	1	1
2016	317130	33	1	Branca	1	1	1	1	2	1	1	2	1	2	2	2	2	1	2	2	2	2	2	2	10	1	1
2016	317010	38	1	Branca	1	1	1	2	2	2	2	2	2	2	2	2	2	2	2	2	2	2	2	2	10	1	1
2016	311260	55	1	Branca	1	2	1	2	1	2	2	2	2	2	2	1	2	2	2	2	2	2	2	2	10	1	1
2016	310620	30	1	Branca	1	2	1	2	2	2	2	2	2	2	2	2	2	2	2	2	2	2	2	2	10	1	1
2016	310400	11	1	Branca	1	1	1	2	2	2	2	2	2	2	2	2	2	2	2	2	2	2	2	2	10	1	1
2016	315350	39	1	Branca	1	1	1	1	1	1	1	2	2	2	2	2	2	2	2	2	2	2	1	2	10	1	1
2016	316210	84	1	Branca	1	2	2	2	2	1	2	2	2	2	2	1	2	2	1	2	2	2	2	2	10	1	1
2016	317210	51	1	Branca	1	1	1	1	2	2	2	2	2	2	2	2	2	2	2	2	2	2	2	2	10	1	1
2016	315570	61	1	Branca	1	2	1	2	1	1	1	2	2	2	2	2	2	2	2	2	2	2	2	2	10	1
2016	317130	29	1	Branca	1	1	1	2	2	2	2	2	2	2	2	2	2	2	2	2	2	2	2	2	10	1	1
2016	310160	49	1	Branca	1	1	1	2	1	2	2	2	2	2	2	2	2	1	2	2	2	2	2	2	10	1	1
2016	312160	74	1	Branca	1	1	1	1	2	1	1	1	1	2	2	2	1	2	2	2	2	2	2	2	10	1	1
2016	315150	17	1	Branca	1	1	2	1	1	1	2	2	2	2	2	2	2	2	2	2	2	2	2	2	10	1	1
2016	316210	78	1	Branca	1	2	2	2	2	1	2	2	2	2	2	2	2	2	2	2	2	2	2	2	10	1	1
2016	315730	38	1	Branca	1	1	1	1	1	1	2	2	2	2	2	2	1	2	2	2	2	2	2	2	10	1	1
2016	315730	74	1	Branca	1	1	1	1	1	1	2	2	2	2	2	2	1	2	2	2	2	2	2	2	10	1	1
2016	310400	10	1	Branca	1	1	1	2	2	2	2	2	2	2	2	2	2	2	2	2	2	2	2	2	10	1	1
2016	310400	38	1	Branca	1	1	1	2	2	2	2	2	2	2	2	2	2	2	2	2	2	2	2	2	10	1	1
2016	311820	16	1	Branca	1	1	1	1	1	1	2	2	2	2	2	2	2	2	2	2	2	2	2	2	10	1	1
2016	317020	46	1	Branca	1	1	2	2	2	2	2	2	2	2	2	2	2	2	2	2	2	2	2	2	10	1	1
2016	314050	23	1	Branca	1	1	1	1	1	1	2	2	2	2	2	2	2	1	2	2	2	2	2	2	10	1	1
2016	316290	59	1	Branca	1	1	1	2	2	2	2	2	2	2	2	1	2	2	2	2	2	2	2	2	10	1	1
2016	314050	15	1	Branca	1	1	1	2	2	2	2	2	2	2	2	2	2	2	2	2	2	2	2	2	10	1	1
2016	313665	55	1	Branca	1	1	1	2	2	2	2	2	2	2	2	2	2	1	2	2	2	2	2	2	10	1	1
2016	314430	80	1	Branca	1	1	1	2	2	2	2	2	2	1	1	1	1	1	2	2	2	2	1	2	10	1	1
2016	315270	27	1	Branca	1	1	1	2	2	2	1	2	2	1	1	1	1	1	2	2	2	2	2	2	10	1	1
2016	311860	47	1	Branca	1	1	1	2	2	2	2	2	2	2	2	2	2	1	2	2	2	2	2	2	10	1	1
2016	310400	54	1	Branca	1	1	1	2	2	2	2	2	2	2	2	2	2	2	2	2	2	2	2	2	10	1	1
2016	317200	72	1	Branca	1	1	1	1	2	2	2	2	2	2	1	2	2	2	2	2	2	2	2	2	10	1	1
2016	313840	32	1	Branca	1	1	1	2	2	1	2	2	2	2	2	2	2	2	2	2	2	2	2	2	10	1	1
2016	316250	12	1	Branca	1	1	1	2	2	2	2	2	2	2	2	2	2	2	2	2	2	2	2	2	10	1	1
2016	316250	49	1	Branca	1	1	1	2	2	2	2	2	2	2	2	2	2	2	2	2	2	2	2	2	10	1	1
2016	313420	61	1	Branca	1	2	2	2	1	2	2	2	2	2	2	2	2	2	2	2	2	2	2	2	10	1	1
2016	312230	58	1	Branca	1	1	1	2	2	2	2	2	1	2	2	2	2	2	2	2	2	2	1	2	10	1	1
2016	311860	18	1	Branca	1	1	1	2	2	2	2	2	2	2	2	2	2	2	2	2	2	2	2	2	10	1	1
2016	317020	39	1	Branca	1	1	1	2	2	2	2	2	2	2	2	2	2	2	2	2	2	2	2	2	10	1	1
2016	316290	59	1	Branca	1	2	1	1	1	1	2	1	2	2	2	2	2	2	2	2	2	2	2	2	10	1	1
2016	315410	69	1	Branca	1	1	1	1	2	2	1	2	2	2	1	2	2	2	2	2	2	1	1	2	10	1	1
2016	314020	29	1	Branca	1	1	1	1	2	2	2	2	2	2	2	2	2	2	2	2	2	2	2	2	10	1	1
2016	312790	47	1	Branca	1	1	1	2	1	1	2	2	2	2	1	2	1	2	2	2	2	2	2	2	10	1	1
2016	314560	16	1	Branca	1	1	1	2	2	2	2	2	2	2	2	2	2	1	2	2	2	2	2	2	10	1	1
2016	316250	59	1	Branca	1	2	1	1	2	2	2	2	2	2	2	2	2	2	2	2	2	2	2	2	10	1	1
2016	317130	85	1	Branca	1	1	1	2	2	2	2	2	2	2	2	2	2	2	2	2	2	2	2	2	10	1	1
2016	312410	43	1	Branca	1	1	1	2	2	2	2	2	2	2	2	2	2	2	2	2	2	2	2	2	10	1	1
2016	317010	6	1	Branca	1	1	1	2	2	2	2	2	2	2	2	2	2	2	2	2	2	2	2	2	10	1	1
2016	313350	15	1	Branca	1	1	1	2	2	2	2	2	2	2	2	2	2	2	2	2	2	2	2	2	10	1	1
2016	311320	37	1	Branca	1	1	1	1	1	1	1	2	1	1	2	2	2	2	2	2	2	2	2	2	10	1	1
2016	316070	17	1	Branca	1	1	1	1	1	1	2	2	2	2	2	2	2	2	2	2	2	2	2	2	10	1	1
2016	313350	58	1	Branca	1	1	1	1	1	1	1	2	2	2	2	2	2	2	2	2	2	2	2	2	10	1	1
2016	310560	49	1	Branca	1	1	2	2	1	2	2	2	2	2	2	2	2	2	2	2	2	2	2	2	10	1	1
2016	316250	68	1	Branca	1	1	1	2	2	2	2	2	1	2	2	2	2	2	2	2	2	2	2	2	10	1	1
2016	310070	33	1	Branca	1	1	1	2	2	2	1	2	2	2	2	2	2	1	2	2	2	2	2	2	10	1	1
2016	315270	24	1	Branca	1	1	1	2	2	1	1	2	2	2	1	1	1	1	2	2	2	2	2	2	10	1	1
2016	313090	21	1	Branca	1	2	1	2	2	2	1	2	2	1	2	2	2	2	2	2	2	2	2	2	10	1	1
2016	313300	11	1	Branca	1	1	1	1	1	1	2	2	2	2	2	2	2	2	2	2	2	2	2	2	10	1	1
2016	314720	17	1	Branca	1	1	2	1	2	2	2	2	2	2	2	2	2	2	2	2	2	2	2	2	10	1	1
2016	310590	19	1	Branca	1	1	1	2	2	2	2	2	2	2	2	2	2	2	2	2	2	2	2	2	10	1	1
2016	313350	62	1	Branca	1	1	2	2	2	2	2	2	2	2	2	2	2	2	2	2	2	2	2	2	10	1	1
2016	314000	40	1	Branca	1	1	2	1	2	2	1	2	2	2	2	2	2	1	2	2	2	2	2	2	10	1	1
2016	314800	22	1	Branca	1	1	1	2	1	2	2	2	2	2	2	2	2	1	2	2	2	2	2	2	10	1	1
2016	313900	65	1	Branca	1	1	1	2	1	1	1	2	2	2	2	2	2	2	2	2	2	2	2	2	10	1
2016	311860	55	1	Branca	1	1	1	2	2	2	2	2	2	2	2	2	2	2	2	2	2	2	2	2	10	1	1
2016	313440	64	1	Branca	1	2	1	2	1	1	1	2	2	2	2	1	2	1	2	2	2	2	1	2	10	1	1
2016	315340	38	1	Branca	1	1	1	1	2	2	2	2	2	2	2	2	2	2	2	2	2	2	2	2	10	1	1
2016	314300	13	1	Branca	1	1	1	2	2	2	2	2	2	2	2	1	2	1	2	2	2	2	2	2	10	1	1
2016	313090	16	1	Branca	1	1	1	2	2	2	1	2	2	1	2	2	2	2	2	2	2	2	2	2	10	1	1
2016	311860	90	1	Branca	1	1	1	2	2	2	2	2	2	2	2	2	2	2	2	2	2	2	2	2	10	1	1
2016	314520	26	1	Branca	1	1	1	2	2	2	2	2	2	2	2	2	2	2	2	2	2	2	2	2	10	1	1
2016	313820	58	1	Branca	1	1	1	2	2	2	2	2	2	2	2	2	2	2	2	2	2	2	2	2	10	1
2016	310290	40	1	Branca	1	1	1	2	2	2	2	2	2	2	2	2	2	1	2	2	2	2	2	2	10	1	1
2016	314350	16	1	Branca	1	2	2	2	1	1	2	2	2	2	2	2	2	2	2	2	2	2	2	2	10	1	1
2016	313130	17	1	Branca	1	1	1	2	2	2	2	2	2	2	2	2	2	2	2	2	2	2	2	2	10	1	1
2016	314710	6	1	Branca	1	1	1	2	2	2	2	2	2	2	2	2	2	2	2	2	2	2	2	2	10	1	1
2016	311860	41	1	Branca	1	1	1	1	2	2	2	2	2	2	2	2	2	1	2	2	2	2	2	2	10	1	1
2016	312800	13	1	Branca	1	1	1	2	2	2	1	2	2	2	2	2	2	2	2	2	2	2	2	2	10	1	1
2016	313130	44	1	Branca	1	1	1	2	2	2	2	2	2	2	2	2	2	2	2	2	2	2	2	2	10	1	1
2016	311980	42	1	Branca	1	1	1	2	2	2	2	2	2	2	2	2	2	2	2	2	2	2	2	2	10	1	1
2016	310400	52	1	Branca	1	1	1	2	2	2	2	2	2	2	2	2	2	2	2	2	2	2	2	2	10	1	1
2016	313170	36	1	Branca	1	1	1	2	2	1	2	2	2	2	2	2	2	2	2	2	2	2	2	2	10	1	1
2016	313440	40	1	Branca	1	1	1	2	2	2	2	2	2	2	2	2	2	2	2	2	2	2	2	2	10	1	1
2016	316940	26	1	Branca	1	2	1	2	2	2	2	2	1	1	2	2	2	1	2	2	2	2	2	2	10	1	1
2016	313220	18	1	Branca	1	1	1	2	1	2	2	2	2	2	2	2	2	2	2	2	2	2	2	2	10	1	1
2016	311860	18	1	Branca	1	1	1	2	1	1	2	2	2	2	2	2	2	1	2	2	2	2	2	2	10	1	1
2016	316290	40	1	Branca	1	1	1	2	2	2	2	2	2	2	2	2	2	2	2	2	2	2	1	2	10	1	1
2016	313900	36	1	Branca	1	1	1	1	2	2	2	2	2	2	2	2	2	2	2	2	2	2	2	2	10	1
2016	310400	36	1	Branca	1	1	1	2	2	2	2	2	2	2	2	2	2	2	2	2	2	2	2	2	10	1	1
2016	316210	61	1	Branca	1	2	2	2	1	2	2	2	2	2	2	2	2	2	2	2	2	2	2	2	10	1	1
2016	314710	49	1	Branca	1	1	1	2	2	2	2	2	2	2	2	2	2	2	2	2	2	2	2	2	10	1	1
2016	313700	23	1	Branca	1	2	1	2	2	2	2	2	2	2	2	2	2	2	2	2	2	2	2	2	10	1	1
2016	316340	11	1	Branca	1	1	1	2	2	2	1	2	2	2	2	2	2	1	2	2	2	2	2	2	10	1	1
2016	313630	52	1	Branca	1	1	1	1	2	2	2	2	2	2	2	2	2	2	2	2	2	2	2	2	10	1	1
2016	316250	43	1	Branca	1	1	1	2	2	2	2	2	2	2	2	2	2	2	1	2	2	2	2	2	10	1	1
2016	313300	36	1	Branca	1	1	1	2	2	2	2	2	2	2	2	2	2	2	2	2	2	2	2	2	10	1	1
2016	314995	64	1	Branca	1	2	1	2	2	1	2	2	2	2	1	2	2	1	2	2	2	2	2	2	10	1	1
2016	313290	54	1	Branca	1	1	1	2	1	2	2	1	2	2	1	1	1	1	2	2	2	2	2	2	10	1	1
2016	310070	54	1	Branca	1	1	1	2	1	1	2	2	2	2	2	2	1	2	2	1	2	1	2	2	10	1	1
2016	314350	6	1	Branca	1	1	1	1	1	1	2	2	2	2	2	2	2	2	2	2	2	2	2	2	10	1	1
2016	316340	52	1	Branca	1	1	1	1	1	1	1	1	1	1	1	1	2	1	2	2	2	2	2	2	10	1	1
2016	310620	51	1	Branca	1	1	1	2	2	2	2	2	2	2	2	2	2	2	2	2	2	2	2	2	10	1	1
2016	314350	65	1	Branca	1	1	1	2	2	2	2	2	2	2	2	2	2	2	2	2	2	2	2	2	10	1	1
2016	310400	31	1	Branca	1	1	1	2	2	2	2	2	2	2	2	2	2	2	2	2	2	2	2	2	10	1	1
2016	316470	61	1	Branca	1	1	1	2	1	1	2	2	2	2	1	2	1	2	2	2	2	2	2	2	10	1	1
2016	314350	7	1	Branca	1	2	2	2	1	1	2	2	1	2	2	2	2	2	2	2	2	2	2	2	10	1	1
2016	314310	20	1	Branca	1	1	1	2	1	1	2	2	2	1	1	1	2	1	2	2	2	2	2	2	10	1	1
2016	313300	23	1	Branca	1	1	1	2	2	2	2	2	1	2	1	1	2	1	2	2	2	2	2	2	10	1	1
2016	311560	68	1	Branca	1	1	1	2	2	1	2	2	2	2	2	2	2	2	2	2	2	2	2	2	10	1	1
2016	314170	23	1	Branca	1	1	1	1	1	1	1	2	2	2	2	2	2	2	2	2	2	2	2	2	10	1	1
2016	316090	38	1	Branca	1	2	1	1	2	2	1	2	1	1	2	2	2	1	2	2	2	2	2	2	10	1	1
2016	314460	23	1	Branca	1	1	1	2	1	1	1	2	2	2	2	2	2	2	2	2	2	2	2	2	10	1	1
2016	312830	16	1	Branca	1	2	1	2	2	2	2	2	2	2	2	2	2	2	2	2	2	2	2	2	10	1	1
2016	313100	64	1	Branca	1	1	1	1	1	2	1	2	1	2	1	2	1	2	2	2	2	2	2	2	10	1
2016	310560	44	1	Branca	1	1	1	1	1	1	2	2	2	2	2	2	2	2	2	2	2	2	2	2	10	1	1
2016	313220	11	1	Branca	1	1	1	2	1	2	1	2	2	2	1	2	2	2	2	2	2	2	2	2	10	1	1
2016	310400	16	1	Branca	1	1	1	2	2	2	2	2	2	2	2	2	2	2	2	2	2	2	2	2	10	1	1
2016	314460	58	1	Branca	1	1	1	2	2	2	2	2	2	2	2	2	2	2	2	2	2	2	2	2	10	1	1
2016	310560	26	1	Branca	1	1	1	1	1	1	1	2	2	2	2	2	1	2	1	1	1	1	1	1	10	1	1
2016	314520	31	1	Branca	1	1	1	2	2	1	2	2	2	2	1	2	2	1	2	2	2	2	2	2	10	1	1
2016	310620	62	1	Branca	1	1	1	2	2	2	2	2	2	2	2	2	2	2	2	2	2	2	2	2	10	1	1
2016	311520	45	1	Branca	1	1	2	2	1	1	1	2	2	1	2	2	2	1	2	2	2	2	2	2	10	1	1
2016	315280	28	1	Branca	1	1	1	2	2	2	2	2	2	2	2	2	2	2	2	2	2	2	2	2	10	1	1
2016	314260	3	1	Branca	1	2	2	1	2	2	2	2	2	2	2	2	2	2	2	2	2	2	2	2	10	1	1
2016	314560	53	1	Branca	1	1	1	2	2	2	1	2	2	2	2	2	2	2	2	2	2	2	2	2	10	1	1
2016	317010	26	1	Branca	1	1	1	2	2	2	2	2	2	2	2	2	2	2	2	2	2	2	2	2	10	1	1
2016	310400	18	1	Branca	1	1	1	2	2	2	2	2	2	2	2	2	2	2	2	2	2	2	2	2	10	1	1
2016	313300	15	1	Branca	1	1	1	2	2	2	2	2	2	2	2	2	2	2	2	2	2	2	2	2	10	1	1
2016	316970	51	1	Branca	1	1	1	1	2	1	2	2	2	2	2	2	2	1	2	2	2	2	2	2	10	1	1
2016	312940	53	1	Branca	1	1	2	1	1	2	2	2	2	2	1	2	1	1	2	2	2	2	2	2	10	1	1
2016	313630	20	1	Branca	1	1	1	2	2	2	2	2	2	2	2	2	2	1	2	2	2	2	2	2	10	1	1
2016	317010	62	1	Branca	1	1	1	2	2	2	2	2	2	2	2	2	2	2	2	2	2	2	2	2	10	1	1
2016	316290	32	1	Branca	1	1	1	2	2	2	2	2	2	2	2	2	2	2	2	2	2	2	2	2	10	1	1
2016	314350	39	1	Branca	1	1	1	1	1	1	2	2	2	2	2	2	2	2	2	2	2	2	2	2	10	1	1
2016	317130	26	1	Branca	1	1	1	2	1	2	2	2	2	2	2	2	2	2	2	2	2	2	2	2	10	1	1
2016	316290	23	1	Branca	1	1	1	1	2	2	2	2	2	2	2	2	2	2	1	2	2	2	2	2	10	1	1
2016	311830	19	1	Branca	1	1	1	2	2	2	1	2	2	2	2	2	2	2	2	2	2	2	2	2	10	1	1
2016	313000	20	1	Branca	1	1	1	2	1	1	1	2	2	2	2	2	2	2	2	2	2	2	2	2	10	1	1
2016	310400	33	1	Branca	1	1	1	2	2	1	2	2	2	2	2	2	2	2	2	2	2	2	2	2	10	1	1
2016	316970	43	1	Branca	1	1	1	2	2	1	2	2	2	2	2	2	2	2	2	2	2	2	2	2	10	1	1
2016	313170	35	1	Branca	1	1	1	2	2	2	2	2	2	2	2	2	2	2	2	2	2	2	2	2	10	1	1
2016	313090	10	1	Branca	1	1	1	2	2	1	2	2	2	2	2	2	2	2	2	2	2	2	2	2	10	1	1
2016	310400	55	1	Branca	1	1	1	2	2	2	2	2	2	2	2	2	2	2	2	2	2	2	2	2	10	1	1
2016	310620	25	1	Branca	1	1	1	1	1	1	2	2	2	1	2	2	2	1	2	2	2	2	2	2	10	1	1
2016	311440	34	1	Branca	1	1	1	2	2	2	1	2	2	2	2	2	2	2	2	2	2	2	2	2	10	1	1
2016	310620	49	1	Branca	1	1	1	2	2	2	2	2	2	2	2	2	2	2	2	2	2	2	2	2	10	1	1
2016	310400	82	1	Branca	1	1	1	2	2	2	2	2	2	2	2	2	2	2	2	2	2	2	2	2	10	1	1
2016	316250	46	1	Branca	1	1	1	2	2	2	2	2	2	2	2	2	1	2	2	2	2	2	2	2	10	1	1
2016	316220	15	1	Branca	1	1	1	1	1	1	2	2	2	2	2	1	2	1	2	2	2	2	2	2	10	1	1
2016	310590	39	1	Branca	1	1	1	1	1	1	2	2	2	1	2	1	2	1	2	2	2	2	2	2	10	1	1
2016	317070	26	1	Branca	1	1	1	1	1	1	1	1	1	2	2	2	2	2	2	2	2	2	2	2	10	1	1
2016	313350	37	1	Branca	1	1	1	2	2	2	2	2	2	2	2	2	2	2	2	2	2	2	2	2	10	1	1
2016	312160	44	1	Branca	1	1	1	2	1	1	1	1	2	2	2	2	1	1	2	2	2	2	2	2	10	1	1
2016	310400	15	1	Branca	1	1	1	2	2	2	2	2	2	2	2	2	2	2	2	2	2	2	2	2	10	1	1
2016	317010	21	1	Branca	1	1	1	2	2	2	2	2	2	2	2	2	2	2	2	2	2	2	2	2	10	1	1
2016	315430	60	1	Branca	1	1	2	1	2	2	2	2	2	1	2	2	2	1	2	2	2	2	2	2	10	1	1
2016	313820	22	1	Branca	1	1	2	2	2	2	2	2	2	2	2	2	2	2	2	2	2	2	2	2	10	1	1
2016	316370	70	1	Branca	1	1	1	1	2	2	1	2	1	2	2	1	2	1	2	2	2	2	1	2	10	1	3
2016	317020	34	1	Branca	1	1	1	2	2	1	2	2	2	2	2	2	2	1	2	2	2	2	2	2	10	1	1
2016	317200	26	1	Branca	1	1	1	2	2	2	2	2	1	2	2	2	2	1	2	2	2	2	2	2	10	1	1
2016	317200	58	1	Branca	1	1	1	2	2	2	2	2	2	2	2	2	2	1	2	2	2	2	2	2	10	1	1
2016	310620	20	1	Branca	1	1	1	1	2	1	2	2	2	2	2	2	2	1	2	2	2	2	2	2	10	1	1
2016	314980	32	1	Branca	1	2	2	2	1	1	1	2	2	2	2	2	2	2	2	2	2	2	2	2	10	1	1
2016	315210	22	1	Branca	1	1	1	2	2	2	2	2	2	2	2	2	2	2	2	2	2	2	2	2	10	1	1
2016	313420	32	1	Branca	1	2	2	2	1	1	2	2	2	2	2	2	2	2	2	2	2	2	2	2	10	1	1
2016	317210	54	1	Branca	1	1	1	2	2	2	2	2	2	2	2	2	2	2	2	2	2	2	2	2	10	1	1
2016	314350	26	1	Branca	1	2	1	2	2	1	2	2	2	2	2	2	2	2	2	2	2	2	2	2	10	1	1
2016	317070	23	1	Branca	1	1	1	2	2	2	2	2	2	2	2	2	2	1	2	2	2	2	2	2	10	1	1
2016	311860	63	1	Branca	1	1	1	2	1	1	2	2	2	2	2	2	2	2	2	2	2	2	2	2	10	1	1
2016	314480	16	1	Branca	1	1	1	2	1	2	2	2	2	2	2	2	2	1	2	2	2	2	2	2	10	1	1
2016	313420	52	1	Branca	1	1	1	1	1	1	2	2	1	1	2	2	2	2	2	2	2	2	1	2	10	1	1
2016	310620	70	1	Branca	1	1	1	2	1	1	2	2	2	1	2	2	2	1	2	2	2	2	2	2	10	1	1
2016	315733	31	1	Branca	1	1	1	1	1	1	1	2	2	1	2	2	2	1	2	2	2	2	2	2	10	1	1
2016	314915	53	1	Branca	1	2	2	1	2	1	1	2	2	2	1	2	2	2	2	2	2	2	2	2	10	1	1
2016	310620	54	1	Branca	1	1	1	1	2	2	2	2	2	2	2	2	2	1	2	2	2	2	2	2	10	1	1
2016	315780	10	1	Branca	1	2	1	1	2	2	2	2	2	2	1	1	1	1	2	2	2	2	2	2	10	1	1
2016	316720	76	1	Branca	1	1	1	2	2	2	2	2	2	2	2	2	2	2	2	2	2	2	2	2	10	1	1
2016	315733	55	1	Branca	1	1	1	1	1	1	1	2	2	2	2	2	2	1	2	2	2	2	2	2	10	1	1
2016	313190	49	1	Branca	1	1	1	2	2	2	2	2	2	2	2	2	2	2	2	2	2	2	2	2	10	1	1
2016	315430	63	1	Branca	1	1	1	1	2	1	1	2	2	1	2	2	2	2	2	2	2	2	2	2	10	1	1
2016	313980	51	1	Branca	1	1	1	1	2	2	2	2	2	2	2	2	2	1	2	2	2	2	2	2	10	1	1
2016	311110	59	1	Branca	1	2	1	1	2	2	1	2	2	2	2	2	2	2	2	2	2	2	2	2	10	1	1
2016	314560	36	1	Branca	1	2	1	1	1	2	2	2	2	2	1	2	2	2	2	2	2	2	2	2	10	1	1
2016	310400	47	1	Branca	1	1	1	2	2	2	2	2	2	2	2	2	2	2	2	2	2	2	2	2	10	1	1
2016	314790	33	1	Branca	1	1	1	2	2	2	2	2	2	2	2	2	2	2	2	2	2	2	2	2	10	1	1
2016	315370	31	1	Branca	1	1	1	1	1	1	1	2	2	2	2	1	1	1	2	2	2	2	2	2	10	1	1
2016	314330	28	1	Branca	1	1	2	1	2	2	2	2	2	2	2	2	2	2	2	2	2	2	2	2	10	1	2
2016	310560	20	1	Branca	1	1	2	2	2	2	2	2	2	2	2	2	2	1	2	2	2	2	2	2	10	1	1
2016	317010	53	1	Branca	1	1	1	2	2	2	2	2	2	2	2	2	2	2	2	2	2	2	2	2	10	1	1
2016	313350	28	1	Branca	1	1	1	2	2	1	2	2	2	2	2	2	2	2	2	2	2	2	2	2	10	1	1
2016	313900	23	1	Branca	1	1	1	2	2	2	2	2	2	2	2	2	2	2	2	2	2	2	2	2	10	1	1
2016	317130	90	1	Branca	1	1	1	2	1	1	1	2	2	2	2	1	2	2	2	2	2	2	2	2	10	1	1
2016	317010	57	1	Branca	1	1	1	2	2	2	2	2	2	2	2	2	2	2	2	2	2	2	2	2	10	1	1
2016	316940	15	1	Branca	1	2	1	2	2	2	2	2	1	2	2	2	2	1	2	2	2	2	2	2	10	1	1
2016	311820	51	1	Branca	1	1	1	1	2	2	2	2	2	2	2	1	2	2	2	2	2	2	2	2	10	1	1
2016	313440	6	1	Branca	1	1	1	1	2	2	2	2	2	2	2	2	2	2	2	2	2	2	2	2	10	1	1
2016	317070	28	1	Branca	1	1	2	1	2	2	1	2	2	2	2	2	2	2	2	2	2	2	2	2	10	1	1
2016	316940	53	1	Branca	1	1	1	1	2	1	2	2	1	1	2	2	2	2	2	2	2	2	2	2	10	1	1
2016	316210	21	1	Branca	1	2	1	2	2	1	2	2	2	2	1	1	2	1	2	2	2	2	2	2	10	1	1
2016	316720	34	1	Branca	1	1	1	2	1	1	2	2	2	2	2	2	2	1	2	2	2	2	2	2	10	1	1
2016	317010	3	1	Branca	1	1	1	2	2	2	2	2	2	2	2	2	2	2	2	2	2	2	2	2	10	1	1
2016	316210	40	1	Branca	1	2	2	2	2	1	2	2	2	1	2	2	2	2	2	2	2	2	2	2	10	1	1
2016	314460	45	1	Branca	1	1	1	1	2	1	2	2	2	1	2	2	2	2	2	2	2	2	2	2	10	1	1
2016	314800	45	1	Branca	1	1	2	1	2	2	2	2	2	2	2	2	2	1	2	2	2	2	2	2	10	1	1
2016	310400	25	1	Branca	1	1	1	2	2	2	2	2	2	2	2	2	2	2	2	2	2	2	2	2	10	1	1
2016	310690	53	1	Branca	1	2	1	2	2	2	2	2	2	2	1	2	2	1	2	2	2	2	2	2	10	1	1
2016	312230	48	1	Branca	1	1	1	1	1	1	2	2	2	2	2	2	2	1	2	2	2	2	2	2	10	1	1
2016	313300	54	1	Branca	1	1	1	2	2	2	2	2	2	2	2	2	2	2	2	2	2	2	2	2	10	1	1
2016	316900	49	1	Branca	1	1	1	1	1	1	2	2	2	2	2	2	2	1	2	2	2	2	2	2	10	1	1
2016	311730	12	1	Branca	1	2	1	2	2	1	1	2	2	2	2	2	2	2	2	2	2	2	2	2	10	1	1
2016	316470	9	1	Branca	1	2	2	2	1	2	2	2	2	2	2	2	2	1	2	2	2	2	2	2	10	1	1
2016	316210	66	1	Branca	1	2	2	2	2	1	2	2	2	2	1	2	2	1	2	2	2	2	1	2	10	1	1
2016	317010	37	1	Branca	1	1	1	2	2	2	2	2	2	2	2	2	2	2	2	2	2	2	2	2	10	1	1
2016	316720	58	1	Branca	1	1	1	1	1	1	2	2	2	2	2	2	2	1	2	2	2	2	2	2	10	1	1
2016	314970	29	1	Branca	1	1	1	2	1	2	2	2	2	2	2	2	2	2	2	2	2	2	2	2	10	1	1
2016	310400	58	1	Branca	1	1	1	2	2	2	2	2	2	2	2	2	2	2	2	2	2	2	2	2	10	1	1
2016	314350	64	1	Branca	1	2	1	2	2	2	2	2	2	2	2	2	2	2	2	2	2	2	2	2	10	1	1
2016	313240	20	1	Branca	1	1	1	1	1	2	2	2	2	2	2	2	2	2	2	2	2	2	2	2	10	1	1
2016	310710	40	1	Branca	1	1	1	1	2	2	1	2	2	1	2	1	2	2	2	2	2	2	2	1	10	1	1
2016	316710	15	1	Branca	1	1	1	1	1	1	1	2	1	2	1	1	2	1	2	2	2	2	2	2	10	1
2016	316720	36	1	Branca	1	1	1	1	1	1	2	2	2	2	2	2	2	1	2	2	2	2	2	2	10	1	1
2016	317130	51	1	Branca	1	1	1	2	2	1	2	2	2	2	1	2	2	2	2	2	2	2	1	2	10	1	1
2016	317070	26	1	Branca	1	1	1	2	2	2	2	2	2	2	2	2	2	1	2	2	2	2	2	2	10	1	1
2016	310400	13	1	Branca	1	1	1	2	2	2	2	2	2	2	2	2	2	2	2	2	2	2	2	2	10	1	1
2016	310500	34	1	Branca	1	1	1	1	1	1	2	2	2	2	2	2	2	1	2	2	2	2	2	2	10	1	1
2016	310400	8	1	Branca	1	1	1	2	2	2	2	2	2	2	2	2	2	2	2	2	2	2	2	2	10	1	1
2016	310400	67	1	Branca	1	1	1	2	2	2	2	2	2	2	2	2	2	2	2	2	2	2	2	2	10	1	1
2016	317070	3	1	Branca	1	1	2	2	2	2	2	2	2	2	2	2	2	2	2	2	2	2	2	2	10	1	1
2016	313665	61	1	Branca	1	1	1	2	2	2	2	2	2	2	2	2	2	2	2	2	2	2	2	2	10	1	1
2016	310400	67	1	Branca	1	1	1	2	2	2	2	2	2	2	2	2	2	2	2	2	2	2	2	2	10	1	1
2016	317130	22	1	Branca	1	1	1	1	1	1	2	2	2	1	2	2	2	1	2	2	2	2	2	2	10	1	1
2016	310560	60	1	Branca	1	2	2	2	1	2	2	2	2	2	2	2	2	2	2	2	2	2	2	2	10	1	1
2016	314390	48	1	Branca	1	1	1	2	1	1	2	2	2	2	2	2	2	2	2	2	2	2	2	2	10	1	9
2016	317020	44	1	Branca	1	1	1	2	2	2	1	2	2	2	2	1	2	1	2	2	2	2	2	2	10	1	1
2016	317070	60	1	Branca	1	1	1	2	2	2	2	2	2	2	2	2	2	2	2	2	2	2	2	2	10	1	1
2016	314790	46	1	Branca	1	1	2	2	2	2	2	2	2	2	2	2	2	2	2	2	2	2	2	2	10	1	1
2016	310400	7	1	Branca	1	1	1	2	2	2	2	2	2	2	2	2	2	2	2	2	2	2	2	2	10	1	1
2016	311730	43	1	Branca	1	1	1	2	1	2	1	2	1	1	2	2	2	2	2	2	2	2	2	2	10	1	1
2016	314800	23	1	Branca	1	1	2	2	1	1	2	2	2	2	2	2	2	1	2	2	2	2	2	2	10	1	1
2016	310400	50	1	Branca	1	1	1	2	2	2	2	2	2	2	2	2	2	2	2	2	2	2	2	2	10	1	1
2016	311860	59	1	Branca	1	1	1	1	1	2	2	2	2	2	2	2	2	2	2	2	2	2	2	2	10	1	1
2016	311860	28	1	Branca	1	1	1	1	1	1	1	2	2	1	2	2	2	1	2	2	2	2	2	2	10	1	1
2016	311730	62	1	Branca	1	1	1	2	2	2	1	2	2	2	2	2	2	2	2	2	2	2	2	2	10	1	1
2016	315730	56	1	Branca	1	1	1	1	1	1	2	2	2	2	2	2	1	2	2	2	2	2	2	2	10	1	1
2016	310400	27	1	Branca	1	2	2	2	1	2	2	2	2	2	1	2	2	2	2	2	2	2	2	2	10	1	1
2016	310400	49	1	Branca	1	1	1	2	2	2	2	2	2	2	2	2	2	2	2	2	2	2	2	2	10	1	1
2016	311860	63	1	Branca	1	1	1	1	2	2	2	2	2	2	2	2	2	2	2	2	2	2	2	2	10	1	1
2016	317130	64	1	Branca	1	1	1	2	2	1	1	2	2	2	2	2	2	2	2	2	2	2	2	1	10	1	1
2016	311800	67	1	Branca	1	1	1	2	1	1	2	2	2	2	2	2	2	2	2	2	2	2	2	2	10	1	1
2016	313420	22	1	Branca	1	1	1	2	2	1	2	2	2	2	2	2	2	2	2	2	2	2	2	2	10	1	1
2016	313670	94	1	Branca	1	1	1	2	1	1	2	2	2	2	2	2	2	2	2	2	2	2	2	2	10	1	1
2016	310400	39	1	Branca	1	1	1	2	2	2	2	2	2	2	2	2	2	2	2	2	2	2	2	2	10	1	1
2016	314390	42	1	Branca	1	1	2	2	2	1	2	2	2	2	1	2	2	1	2	2	2	2	2	1	10	1	9
2016	315210	58	1	Branca	1	1	1	2	2	2	2	2	2	2	2	2	2	2	2	2	2	2	2	2	10	1	1
2016	313670	59	1	Branca	1	1	1	2	2	1	2	2	2	2	2	1	2	1	2	2	2	2	2	2	10	1	1
2016	314020	63	1	Branca	1	1	1	2	2	1	2	2	2	2	2	2	2	2	1	2	2	2	1	2	10	1	1
2016	317070	48	1	Branca	1	2	1	2	1	1	1	2	2	1	2	2	2	2	2	2	2	2	2	2	10	1	1
2016	311260	62	1	Branca	1	2	1	2	2	1	2	2	2	2	2	2	2	2	2	2	2	2	2	2	10	1	1
2016	317130	33	1	Branca	1	1	1	2	1	1	1	2	2	2	2	2	2	2	2	2	2	2	2	2	10	1	1
2016	317130	34	1	Branca	1	2	1	1	2	2	2	2	2	2	2	2	2	2	2	2	2	2	2	2	10	1	1
2016	314590	56	1	Branca	1	1	1	1	2	2	2	2	2	2	2	2	2	2	2	2	2	2	2	2	10	1	1
2016	315720	20	1	Branca	1	1	2	2	2	2	2	2	2	2	2	2	2	1	2	2	2	2	2	2	10	1
2016	310070	35	1	Branca	1	1	2	2	2	2	2	2	2	2	2	2	2	2	2	2	2	2	2	2	10	1	1
2016	313420	44	1	Branca	1	1	1	2	2	2	2	2	2	2	2	2	2	2	2	2	2	2	2	2	10	1	1
2016	310400	50	1	Branca	1	1	1	2	2	2	2	2	2	2	2	2	2	2	2	2	2	2	2	2	10	1	1
2016	313100	14	1	Branca	1	1	1	1	1	1	1	1	1	1	1	2	1	1	2	2	2	2	2	2	10	1
2016	310400	50	1	Branca	1	1	1	2	2	2	2	2	2	2	2	2	2	2	2	2	2	2	2	2	10	1	1
2016	311860	16	1	Branca	1	1	1	1	2	2	2	2	2	2	2	2	2	2	2	2	2	2	2	2	10	1	1
2016	311110	6	1	Branca	1	2	2	2	1	1	1	2	2	2	2	2	2	2	2	2	2	2	2	2	10	1	1
2016	314350	83	1	Branca	1	2	2	2	1	1	2	2	2	2	2	2	2	2	2	2	2	2	2	2	10	1	1
2016	313050	22	1	Branca	1	1	1	1	1	2	1	2	2	1	2	1	1	1	2	2	2	2	2	2	10	1	1
2016	314350	54	1	Branca	1	2	1	2	2	2	2	2	2	2	2	2	2	2	2	2	2	2	2	2	10	1	1
2016	310620	38	1	Branca	1	1	1	2	2	2	2	2	2	2	2	2	2	2	2	2	2	2	2	2	10	1	1
2016	310620	46	1	Branca	1	1	1	2	1	1	2	2	2	2	2	2	2	1	2	2	2	2	2	2	10	1	1
2016	313440	13	1	Branca	1	1	1	2	1	2	1	2	2	2	2	2	2	2	2	2	2	2	2	2	10	1	1
2016	311860	10	1	Branca	1	1	2	2	2	2	2	2	2	2	2	2	2	2	2	2	2	2	2	2	10	1
2016	313050	57	1	Branca	1	1	1	2	2	1	2	2	2	2	2	2	2	2	2	2	2	2	2	2	10	1	1
2016	311860	17	1	Branca	1	1	1	2	1	1	2	2	2	1	2	2	2	1	2	2	2	2	2	2	10	1	1
2016	311860	44	1	Branca	1	1	1	2	1	1	2	2	2	1	2	2	2	1	2	2	2	2	2	2	10	1	1
2016	316250	38	1	Branca	1	1	1	1	1	1	2	2	2	2	2	2	2	2	2	2	2	2	2	2	10	1	1
2016	313300	30	1	Branca	1	1	1	2	2	2	2	2	2	2	2	2	2	2	2	2	2	2	2	2	10	1	1
2016	317130	34	1	Branca	1	1	1	1	2	1	2	2	2	2	2	2	2	2	2	2	2	2	2	2	10	1	1
2016	315980	37	1	Branca	1	1	2	2	1	1	1	2	2	2	1	2	2	2	2	2	2	2	2	2	10	1	1
2016	310400	78	1	Branca	1	1	1	2	2	2	2	2	2	2	2	2	2	2	2	2	2	2	2	2	10	1	1
2016	316330	39	1	Branca	1	2	1	1	2	2	2	2	2	2	2	2	2	2	2	2	2	2	2	2	10	1	1
2016	313420	55	1	Branca	1	1	1	1	1	1	2	2	2	2	2	2	2	2	2	2	2	2	2	2	10	1	1
2016	311440	50	1	Branca	1	1	1	2	1	1	1	2	2	2	2	2	2	2	2	2	2	2	2	2	10	1	1
2016	314810	79	1	Branca	1	1	1	2	2	1	2	2	2	2	1	2	2	2	2	2	2	2	2	2	10	1	1
2016	310710	26	1	Branca	1	2	1	1	2	2	2	2	2	2	2	2	2	1	2	2	2	2	2	1	10	1	1
2016	317020	52	1	Branca	1	1	1	1	1	1	1	2	2	2	2	2	2	2	2	2	2	2	1	2	10	1	1
2016	316250	48	1	Branca	1	1	1	1	2	1	2	2	2	1	2	2	2	1	2	2	2	2	2	2	10	1	1
2016	317020	31	1	Branca	1	1	2	2	2	1	1	2	2	1	2	1	2	2	2	2	2	2	2	2	10	1	1
2016	313300	14	1	Branca	1	1	1	2	2	2	2	2	2	2	2	2	2	2	2	2	2	2	2	2	10	1	1
2016	311530	10	1	Branca	1	1	1	1	2	2	2	2	2	2	2	2	2	2	2	2	2	2	2	2	10	1	1
2016	312230	64	1	Branca	1	1	1	1	1	1	2	2	2	1	2	2	2	2	2	2	2	2	2	2	10	1	1
2016	310620	46	1	Branca	1	1	1	2	2	2	2	2	2	2	2	2	2	2	2	2	2	2	2	2	10	1	1
2016	313300	56	1	Branca	1	1	1	1	2	1	2	2	2	2	2	2	2	2	2	2	2	2	2	2	10	1	1
2016	312230	31	1	Branca	1	1	1	2	2	1	1	2	1	2	1	2	2	1	2	2	2	2	2	2	10	1	1
2016	317020	53	1	Branca	1	1	1	2	1	1	1	2	2	2	2	2	2	1	2	2	2	2	2	2	10	1	1
2016	311440	37	1	Branca	1	1	1	2	2	2	1	2	2	2	2	2	2	2	2	2	2	2	1	2	10	1	1
2016	316250	26	1	Branca	1	1	1	2	1	2	2	2	2	1	2	2	2	2	2	2	2	2	2	2	10	1	1
2016	314920	9	1	Branca	1	1	2	2	1	2	2	2	2	2	2	2	2	2	2	2	2	2	2	2	10	1
2016	313980	72	1	Branca	1	1	1	1	2	2	2	2	2	2	2	2	2	2	2	2	2	2	2	2	10	1
2016	316940	46	1	Branca	1	2	1	2	1	1	2	2	1	1	2	2	2	1	2	2	2	2	2	2	10	1	1
2016	313440	47	1	Branca	1	1	1	2	1	2	1	2	1	1	1	2	2	2	2	2	2	2	2	2	10	1	1
2016	311550	47	1	Branca	1	1	1	1	2	2	1	2	2	1	2	2	2	1	2	2	2	2	2	2	10	1	1
2016	311840	37	1	Branca	1	2	1	2	2	2	2	2	2	1	1	2	2	1	2	2	2	2	2	2	10	1
2016	312230	26	1	Branca	1	1	1	2	1	1	1	2	2	1	2	2	2	1	2	2	2	2	2	2	10	1	1
2016	317020	22	1	Branca	1	2	1	2	1	2	1	2	2	2	2	2	2	2	2	2	2	2	2	2	10	1	1
2016	314560	48	1	Branca	1	1	1	1	2	2	2	2	2	1	2	2	2	1	2	2	2	2	2	2	10	1	1
2016	317020	49	1	Branca	1	1	2	1	2	2	2	2	2	1	2	2	2	2	2	2	2	2	2	2	10	1	1
2016	316040	37	1	Branca	1	1	1	2	2	2	2	2	2	2	2	2	2	2	2	2	2	2	2	2	10	1	1
2016	316250	25	1	Branca	1	1	1	2	2	2	2	2	2	2	2	2	2	2	2	2	2	2	2	2	10	1	1
2016	313050	66	1	Branca	1	1	1	2	2	1	2	2	2	2	2	2	2	2	2	2	2	2	2	2	10	1	1
2016	310590	33	1	Branca	1	1	1	1	1	1	2	2	2	1	2	1	2	1	2	2	2	2	2	2	10	1	1
2016	311770	10	1	Branca	1	1	1	2	2	1	2	2	2	2	2	2	2	2	2	2	2	2	2	2	10	1	1
2016	315280	51	1	Branca	1	1	1	2	2	2	2	2	2	2	2	2	2	2	2	2	2	2	2	2	10	1	1
2016	317070	70	1	Branca	1	1	1	2	2	1	1	2	2	2	2	2	2	2	2	2	2	2	2	2	10	1	1
2016	311860	17	1	Branca	1	1	1	2	1	1	2	2	2	2	2	2	2	1	2	2	2	2	2	2	10	1	1
2016	316470	49	1	Branca	1	1	1	2	2	1	2	2	2	2	1	2	2	1	2	2	2	2	2	2	10	1	1
2016	315630	17	1	Branca	1	2	2	2	1	1	2	2	2	2	2	2	2	2	2	2	2	2	2	2	10	1	1
2016	317010	12	1	Branca	1	1	1	2	2	2	2	2	2	2	2	2	2	2	2	2	2	2	2	2	10	1	1
2016	314710	49	1	Branca	1	1	1	2	2	2	2	2	2	2	2	2	2	2	2	2	2	2	2	2	10	1	1
2016	317130	48	1	Branca	1	2	1	1	2	2	2	2	2	1	2	2	2	2	2	2	2	2	1	2	10	1	1
2016	314710	37	1	Branca	1	1	1	2	2	2	2	2	2	2	2	2	2	2	2	2	2	2	2	2	10	1	1
2016	314710	60	1	Branca	1	1	1	2	2	2	2	2	2	2	2	2	2	2	2	2	2	2	2	2	10	1	1
2016	317130	44	1	Branca	1	1	2	1	2	2	2	2	2	2	2	2	2	2	2	2	2	2	2	2	10	1	1
2016	311930	90	1	Branca	1	1	1	2	2	2	2	2	2	2	2	2	2	2	2	2	2	2	1	2	10	1	1
2016	317070	32	1	Branca	1	1	1	2	2	2	2	2	2	2	2	2	2	2	2	2	2	2	2	2	10	1	1
2016	310400	43	1	Branca	1	1	1	2	2	2	2	2	2	2	2	2	2	2	2	2	2	2	2	2	10	1	1
2016	316070	7	1	Branca	1	1	1	1	1	2	1	2	2	2	2	1	2	2	2	2	2	2	2	2	10	1	1
2016	310290	25	1	Branca	1	2	1	1	1	1	2	2	2	1	2	2	2	1	2	2	2	2	2	2	10	1	1
2016	313820	28	1	Branca	1	1	1	2	2	2	2	2	2	2	2	2	2	2	2	2	2	2	2	2	10	1	1
2016	314300	30	1	Branca	1	1	1	2	2	1	1	2	2	2	1	1	2	2	2	2	2	2	2	2	10	1	1
2016	312870	61	1	Branca	1	1	1	2	2	2	2	2	1	2	2	2	2	2	2	2	2	2	2	2	10	1	1
2016	317070	57	1	Branca	1	1	1	2	2	2	2	2	2	2	2	2	2	2	2	2	1	2	1	2	10	1	1
2016	317020	1	1	Branca	1	2	1	2	2	2	2	2	2	2	1	2	2	2	2	2	2	2	2	2	10	1	1
2016	310560	23	1	Branca	1	1	1	2	2	2	2	2	2	2	1	1	2	1	2	2	2	2	2	2	10	1	1
2016	310400	10	1	Branca	1	1	1	2	2	2	2	2	2	2	2	2	2	2	2	2	2	2	2	2	10	1	1
2016	314460	59	1	Branca	1	1	1	1	1	1	1	2	2	2	2	2	2	2	2	2	2	2	2	2	10	1	1
2016	310740	45	1	Branca	1	1	1	1	2	2	1	2	2	2	2	2	2	2	2	2	2	2	2	2	10	1
2016	316720	78	1	Branca	1	1	1	1	1	1	2	2	2	2	2	2	2	1	2	2	2	2	2	2	10	1	1
2016	317130	59	1	Branca	1	2	1	2	2	1	1	2	2	2	2	2	2	1	2	2	2	2	1	2	10	1	1
2016	314620	60	1	Branca	1	1	1	2	2	2	2	2	2	2	2	2	1	1	2	2	2	2	2	2	10	1	1
2016	317070	23	1	Branca	1	1	1	1	1	1	1	1	1	2	2	2	2	2	2	2	2	2	2	2	10	1	1
2016	316470	28	1	Branca	1	1	1	1	2	1	1	2	2	1	2	1	2	1	2	2	2	2	2	2	10	1	1
2016	314520	67	1	Branca	1	1	1	2	2	2	2	2	2	2	2	2	2	2	2	2	2	2	2	2	10	1	1
2016	313240	37	1	Branca	1	1	1	2	2	1	2	2	2	2	2	2	2	2	2	2	2	2	2	2	10	1	1
2016	313220	23	1	Branca	1	1	1	2	2	2	2	2	2	2	2	2	2	2	2	2	2	2	2	2	10	1	1
2016	315060	98	1	Branca	1	2	1	2	1	2	2	2	2	2	2	2	2	2	2	2	2	2	2	2	10	1	1
2016	317020	11	1	Branca	1	1	1	2	2	1	2	2	2	2	1	2	2	2	2	2	2	2	2	2	10	1	1
2016	317010	33	1	Branca	1	1	1	2	2	2	2	2	2	2	2	2	2	2	2	2	2	2	2	2	10	1	1
2016	310620	45	1	Branca	1	1	1	2	2	2	2	2	2	2	2	2	2	2	2	2	2	2	2	2	10	1	1
2016	317130	65	1	Branca	1	1	1	1	1	1	1	2	2	2	2	2	2	1	2	2	2	2	1	2	10	1	1
2016	316470	26	1	Branca	1	1	1	2	1	1	2	2	2	2	2	2	2	1	2	2	2	2	2	2	10	1	1
2016	310900	19	1	Branca	1	2	2	1	2	2	2	2	2	2	2	2	2	1	2	2	2	2	2	2	10	1	1
2016	315780	40	1	Branca	1	1	1	2	1	1	1	2	1	1	2	2	2	1	2	2	2	2	2	2	10	1	1
2016	312850	42	1	Branca	1	1	1	2	2	2	2	2	2	2	2	2	2	2	2	2	2	2	2	2	10	1	1
2016	311860	31	1	Branca	1	1	1	1	2	2	2	2	2	2	2	2	2	2	2	2	2	2	2	2	10	1	1
2016	310620	58	1	Branca	1	1	1	2	2	2	2	2	2	2	2	2	2	2	2	2	2	2	2	2	10	1	1
2016	313940	13	1	Branca	1	1	1	1	2	1	2	2	2	2	2	2	2	2	2	2	2	2	2	2	10	1	1
2016	316260	25	1	Branca	1	2	2	1	2	1	2	2	2	2	2	2	2	1	2	2	2	2	2	2	10	1	1
2016	313050	56	1	Branca	1	1	2	1	2	2	1	2	2	2	2	2	2	2	2	2	2	2	2	2	10	1	1
2016	317070	47	1	Branca	1	1	1	2	2	2	1	2	1	1	2	2	2	2	2	2	2	2	2	2	10	1	1
2016	311860	18	1	Branca	1	1	2	2	2	2	2	2	2	2	1	2	2	2	2	2	2	2	2	2	10	1	1
2016	310690	40	1	Branca	1	1	1	2	2	2	2	2	2	1	1	2	2	1	2	2	2	2	2	2	10	1	1
2016	315580	50	1	Branca	1	1	1	2	2	2	2	2	2	2	1	2	2	1	2	2	2	2	2	2	10	1	1
2016	310400	51	1	Branca	1	1	1	2	2	2	2	2	2	2	2	2	2	2	2	2	2	2	2	2	10	1	1
2016	310400	45	1	Branca	1	1	1	2	2	2	2	2	2	2	2	2	2	2	2	2	2	2	2	2	10	1	1
2016	315790	23	1	Branca	1	2	1	2	2	1	2	2	2	2	2	2	2	2	2	2	2	2	2	2	10	1	1
2016	311440	60	1	Branca	1	1	1	2	2	2	2	2	2	1	2	2	2	1	2	2	2	2	2	2	10	1	1
2016	310400	79	1	Branca	1	1	1	2	2	2	2	2	2	2	2	2	2	2	2	2	2	2	2	2	10	1	1
2016	310400	43	1	Branca	1	1	1	2	2	2	2	2	2	2	2	2	2	2	2	2	2	2	2	2	10	1	1
2016	311860	54	1	Branca	1	1	1	2	2	2	2	2	2	2	2	2	2	2	2	2	2	2	2	2	10	1	1
2016	310400	64	1	Branca	1	1	1	2	2	2	2	2	2	2	2	2	2	2	2	2	2	2	2	2	10	1	1
2016	313050	22	1	Branca	1	1	1	2	2	1	2	2	2	2	2	2	2	2	2	2	2	2	2	2	10	1	1
2016	314710	38	1	Branca	1	1	1	2	2	2	2	2	2	2	2	2	2	2	2	2	2	2	2	2	10	1	1
2016	311420	84	1	Branca	1	1	1	2	2	2	2	2	2	2	2	2	2	2	2	2	2	2	2	2	10	1	1
2016	311870	78	1	Branca	1	1	1	1	2	2	2	2	2	1	1	2	2	1	2	2	2	2	2	2	10	1	1
2016	314460	52	1	Branca	1	1	1	2	1	1	2	2	2	2	2	2	2	2	2	2	2	2	2	2	10	1	1
2016	317130	48	1	Branca	1	1	1	1	1	2	2	2	2	2	2	2	2	2	2	2	2	2	2	2	10	1	1
2016	311860	56	1	Branca	1	1	1	1	2	2	2	2	2	1	2	2	1	1	2	2	2	2	2	2	10	1	1
2016	316510	60	1	Branca	1	1	1	1	1	1	2	2	2	1	2	1	2	1	2	2	2	2	1	2	10	1	1
2016	311570	51	1	Branca	1	1	1	2	2	1	2	2	1	2	1	2	2	1	2	2	2	2	2	2	10	1	1
2016	310620	37	1	Branca	1	1	1	1	1	1	2	2	2	2	2	2	2	2	2	2	2	2	2	1	10	1	1
2016	314590	18	1	Branca	1	1	1	2	2	2	2	2	2	1	2	2	2	2	2	2	2	2	2	2	10	1	1
2016	316940	41	1	Branca	1	1	1	2	1	1	2	2	2	2	2	2	2	1	2	2	2	2	2	2	10	1	1
2016	314760	48	1	Branca	1	1	1	2	2	2	2	2	2	2	2	2	2	1	2	2	2	2	2	2	10	1	1
2016	314350	33	1	Branca	1	2	2	2	2	1	2	2	2	2	2	2	2	2	2	2	2	2	2	2	10	1	1
2016	312230	25	1	Branca	1	1	1	2	1	1	2	2	2	2	2	2	2	2	2	2	2	2	2	2	10	1	1
2016	313130	53	1	Branca	1	1	1	1	2	2	2	2	2	2	2	2	2	1	2	2	2	2	2	2	10	1	1
2016	314070	62	1	Branca	1	1	1	2	2	2	2	2	2	2	2	2	2	1	2	2	2	2	2	2	10	1	1
2016	310590	36	1	Branca	1	1	1	1	1	1	2	2	2	1	2	1	2	1	2	2	2	2	2	2	10	1	1
2016	311730	52	1	Branca	1	1	1	2	1	2	1	2	2	2	2	2	2	2	2	2	2	2	2	2	10	1	1
2016	313170	28	1	Branca	1	2	1	2	2	2	2	2	2	2	2	2	2	2	2	2	2	2	2	2	10	1	9
2016	311800	56	1	Branca	1	1	1	2	2	2	1	2	2	2	2	2	2	1	2	2	2	2	2	2	10	1	1
2016	316210	13	1	Branca	1	2	1	2	1	1	2	2	2	2	1	1	2	1	2	2	2	2	2	2	10	1	1
2016	311730	14	1	Branca	1	1	1	2	2	2	2	2	2	2	2	2	1	2	2	2	2	2	2	2	10	1	1
2016	311860	65	1	Branca	1	1	1	1	1	2	2	2	2	2	2	2	2	2	2	2	2	2	2	2	10	1	1
2016	310400	61	1	Branca	1	1	1	2	2	2	2	2	2	2	2	2	2	2	2	2	2	2	2	2	10	1	1
2016	314350	10	1	Branca	1	1	1	1	1	1	2	2	2	2	2	2	2	2	2	2	2	2	2	2	10	1	1
2016	311860	66	1	Branca	1	2	1	2	1	1	2	2	2	2	2	2	2	2	2	2	2	2	2	2	10	1	1
2016	315630	33	1	Branca	1	1	2	1	1	1	2	2	2	2	2	2	2	2	2	2	2	2	2	2	10	1	1
2016	310620	58	1	Branca	1	1	1	1	2	2	2	2	2	2	2	2	2	2	2	2	2	2	2	2	10	1	1
2016	313100	34	1	Branca	1	1	1	1	1	1	1	2	2	1	1	2	1	1	2	2	2	2	2	2	10	1
2016	316210	66	1	Branca	1	2	1	2	1	1	2	2	1	2	1	1	2	1	2	2	2	2	2	2	10	1	1
2016	311860	35	1	Branca	1	1	1	2	1	1	2	2	2	1	2	2	2	1	2	2	2	2	2	2	10	1	1
2016	311200	16	1	Branca	1	1	1	2	1	1	1	2	2	1	2	1	2	1	2	2	2	2	2	2	10	1	1
2016	310400	9	1	Branca	1	1	1	2	2	2	2	2	2	2	2	2	2	2	2	2	2	2	2	2	10	1	1
2016	310620	12	1	Branca	1	1	1	2	2	2	2	2	2	2	2	2	2	2	2	2	2	2	2	2	10	1	1
2016	317010	45	1	Branca	1	1	1	2	2	2	2	2	2	2	2	2	2	2	2	2	2	2	2	2	10	1	1
2016	312230	62	1	Branca	1	1	1	1	1	1	2	2	2	1	2	2	2	2	2	2	2	2	2	2	10	1	1
2016	317020	40	1	Branca	1	1	1	2	2	1	1	2	2	1	1	1	2	1	2	2	2	2	2	2	10	1	1
2016	314000	38	1	Branca	1	1	1	1	2	2	2	2	2	2	2	2	2	1	2	2	2	2	2	2	10	1	1
2016	317020	47	1	Branca	1	1	1	1	1	1	1	1	1	2	2	2	2	1	2	2	2	2	2	2	10	1	1
2016	313570	20	1	Branca	1	1	1	1	2	2	2	2	2	2	2	2	2	2	2	2	2	2	2	2	10	1	1
2016	314920	50	1	Branca	1	2	2	2	1	2	2	2	2	2	2	2	2	1	2	2	2	2	2	2	10	1
2016	311120	47	1	Branca	1	1	1	2	1	1	2	2	2	1	2	2	2	1	2	2	2	2	2	2	10	1	1
2016	311770	27	1	Branca	1	1	1	1	2	1	2	2	2	2	2	2	2	2	2	2	2	2	1	2	10	1	1
2016	315080	69	1	Branca	1	1	1	2	2	2	2	2	2	2	2	2	2	2	2	2	2	2	1	2	10	1	1
2016	313350	25	1	Branca	1	1	1	2	2	2	2	2	2	2	2	2	2	1	2	2	2	2	2	2	10	1	1
2016	316250	34	1	Branca	1	1	1	1	1	1	1	1	1	2	2	2	2	1	2	2	2	2	2	2	10	1	1
2016	317070	21	1	Branca	1	1	1	2	2	1	1	1	1	1	1	1	1	1	2	2	2	2	2	2	10	1	1
2016	317010	24	1	Branca	1	1	1	2	2	2	2	2	2	2	2	2	2	2	2	2	2	2	2	2	10	1	1
2016	311200	44	1	Branca	1	1	1	2	2	1	1	2	2	1	2	2	2	1	2	2	2	2	2	2	10	1	1
2016	317010	52	1	Branca	1	1	1	2	2	2	2	2	2	2	2	2	2	2	2	2	2	2	2	2	10	1	1
2016	317010	63	1	Branca	1	1	1	2	2	2	2	2	2	2	2	2	2	2	2	2	2	2	2	2	10	1	1
2016	313440	53	1	Branca	1	2	1	2	1	1	2	2	2	2	1	2	2	2	2	2	2	2	2	2	10	1	1
2016	316030	15	1	Branca	1	1	1	2	1	1	1	2	2	2	2	2	2	1	2	2	2	2	2	2	10	1	1
2016	317010	43	1	Branca	1	1	1	2	2	2	2	2	2	2	2	2	2	2	2	2	2	2	2	2	10	1	1
2016	313020	51	1	Branca	1	1	1	1	2	2	2	2	2	2	1	1	1	1	2	2	2	2	2	2	10	1	1
2016	317070	8	1	Branca	1	1	1	1	2	2	1	2	2	2	2	2	2	2	2	2	2	2	2	2	10	1	1
2016	313300	38	1	Branca	1	1	1	2	2	2	2	2	2	2	2	2	2	2	2	2	2	2	2	2	10	1	1
2016	315980	45	1	Branca	1	1	1	2	2	1	1	2	2	2	2	2	2	2	2	2	2	2	2	2	10	1
2016	317020	50	1	Branca	1	1	1	2	1	1	2	2	2	2	2	2	2	2	2	2	2	2	2	2	10	1	1
2016	313230	25	1	Branca	1	1	1	1	2	1	1	2	2	1	1	1	1	1	2	2	2	2	2	2	10	1	1
2016	310560	59	1	Branca	1	1	2	2	1	1	2	2	2	2	2	2	2	1	2	2	2	2	2	2	10	1	1
2016	310400	44	1	Branca	1	1	1	2	2	2	2	2	2	2	2	2	2	2	2	2	2	2	2	2	10	1	1
2016	310400	19	1	Branca	1	1	1	2	2	2	2	2	2	2	2	2	2	2	2	2	2	2	2	2	10	1	1
2016	312810	27	1	Branca	1	1	1	1	2	1	1	2	1	1	2	2	2	1	2	2	2	2	2	2	10	1	1
2016	310590	5	1	Branca	1	1	1	1	1	1	2	2	2	1	2	1	2	1	2	2	2	2	2	2	10	1	1
2016	310560	27	1	Branca	1	1	1	2	1	1	2	2	2	2	2	2	2	2	2	2	2	2	2	2	10	1	1
2016	310400	45	1	Branca	1	1	1	2	2	2	2	2	2	2	2	2	2	2	2	2	2	2	2	2	10	1	1
2016	310400	38	1	Branca	1	1	1	2	2	2	2	2	2	2	2	2	2	2	2	2	2	2	2	2	10	1	1
2016	313220	57	1	Branca	1	1	1	1	1	1	1	2	2	2	2	2	2	2	2	2	2	2	2	2	10	1	1
2016	310400	46	1	Branca	1	1	1	2	2	2	2	2	2	2	2	2	2	2	2	2	2	2	2	2	10	1	1
2016	310900	24	1	Branca	1	2	1	2	2	2	2	2	2	2	2	2	2	2	2	2	2	2	2	2	10	1	1
2016	317070	10	1	Branca	1	2	2	2	1	1	2	2	1	1	2	2	2	1	2	2	2	2	2	2	10	1	1
2016	315980	15	1	Branca	1	1	1	1	1	1	1	1	1	1	1	1	1	1	2	2	2	2	2	2	10	1	1
2016	316470	39	1	Branca	1	1	2	2	1	2	2	2	2	2	1	2	2	2	2	2	2	2	1	2	10	1	1
2016	317020	37	1	Branca	1	1	2	2	2	2	2	2	2	2	2	2	2	2	2	2	2	2	2	2	10	1	1
2016	310620	8	1	Branca	1	1	1	2	2	1	2	2	2	2	2	1	2	2	2	2	2	2	2	2	10	1	1
2016	317200	37	1	Branca	1	1	1	1	2	2	1	2	2	2	1	2	2	1	2	2	2	2	2	2	10	1	1
2016	317070	54	1	Branca	1	1	1	2	2	2	2	2	2	2	2	2	2	2	2	2	2	2	2	2	10	1	1
2016	314520	59	1	Branca	1	1	1	2	2	2	2	2	2	2	2	2	2	2	2	2	2	2	2	2	10	1	1
2016	310740	42	1	Branca	1	1	1	1	2	1	2	2	2	2	2	2	2	2	2	2	2	2	2	2	10	1	1
2016	311430	28	1	Branca	1	1	2	2	1	2	2	2	2	2	2	2	2	2	2	2	2	2	2	2	10	1	1
2016	313350	65	1	Branca	1	1	1	2	2	2	2	2	2	2	2	2	2	2	2	2	2	2	2	2	10	1	1
2016	317070	9	1	Branca	1	1	1	2	1	1	1	2	1	1	1	2	2	1	2	2	2	2	2	2	10	1	1
2016	311320	27	1	Branca	1	1	2	2	2	1	1	2	2	2	2	2	2	1	2	2	2	2	2	2	10	1	1
2016	313300	35	1	Branca	1	1	1	2	2	2	2	2	2	2	2	2	2	2	2	2	2	2	2	2	10	1	1
2016	316900	55	1	Branca	1	1	1	1	1	1	1	1	1	2	2	2	2	2	2	2	2	2	2	2	10	1	1
2016	312570	28	1	Branca	1	1	1	2	1	1	2	2	1	2	1	2	2	2	2	2	2	2	2	2	10	1	1
2016	310900	25	1	Branca	1	1	1	2	1	2	2	2	2	2	2	2	2	1	2	2	2	2	2	2	10	1	1
2016	313420	52	1	Branca	1	1	1	2	2	2	2	2	2	2	2	2	2	2	2	2	2	2	2	2	10	1	1
2016	310900	67	1	Branca	1	1	1	2	2	2	2	2	2	2	2	2	2	2	2	2	2	2	2	2	10	1	1
2016	316940	52	1	Branca	1	2	1	2	2	1	2	2	1	1	2	2	2	1	2	2	2	2	2	2	10	1	1
2016	314780	34	1	Branca	1	1	1	2	2	1	1	2	2	1	2	1	1	1	2	2	2	2	2	2	10	1	1
2016	317200	74	1	Branca	1	1	1	2	1	1	1	2	1	2	2	2	2	1	2	2	2	2	1	2	10	1	1
2016	315180	27	1	Branca	1	1	1	2	2	2	1	1	1	1	2	2	1	1	2	2	2	2	2	2	10	1	1
2016	316970	28	1	Branca	1	1	1	1	2	1	2	2	2	2	2	2	2	1	2	2	2	2	2	2	10	1	1
2016	317130	13	1	Branca	1	1	1	1	2	2	2	2	2	2	2	2	2	1	2	2	2	2	2	2	10	1	1
2016	313670	73	1	Branca	1	1	1	2	2	1	2	2	2	2	2	2	2	2	2	2	2	2	2	2	10	1	1
2016	313670	25	1	Branca	1	1	2	1	2	1	2	2	2	2	2	2	2	2	2	2	2	2	2	2	10	1
2016	310620	49	1	Branca	1	1	1	1	2	2	2	2	2	1	2	2	2	1	2	2	2	2	2	2	10	1
2016	310590	52	1	Branca	1	1	1	2	2	2	2	2	2	2	2	2	2	2	2	2	2	2	2	2	10	1	1
2016	317020	24	1	Branca	1	1	1	2	1	1	1	2	2	1	2	2	2	2	2	2	2	2	2	2	10	1	1
2016	316680	32	1	Branca	1	1	1	2	2	1	2	2	2	2	2	2	2	2	2	2	2	2	2	2	10	1	1
2016	313420	65	1	Branca	1	1	1	1	1	1	2	2	2	2	2	2	2	2	2	2	2	2	2	2	10	1	1
2016	313100	11	1	Branca	1	1	1	1	1	1	1	2	2	1	1	2	1	1	2	2	2	2	2	2	10	1
2016	313300	40	1	Branca	1	1	1	1	1	1	1	2	2	2	2	2	2	2	2	2	2	2	2	2	10	1	1
2016	312040	63	1	Branca	1	1	1	1	1	1	2	2	2	2	2	2	2	2	2	2	2	2	1	2	10	1	1
2016	316210	18	1	Branca	1	2	1	2	1	1	2	2	2	2	1	2	2	1	2	2	2	2	2	2	10	1	1
2016	313300	45	1	Branca	1	1	1	2	2	2	2	2	2	2	2	2	2	2	2	2	2	2	2	2	10	1	1
2016	317020	52	1	Branca	1	1	1	2	1	1	1	2	2	1	2	2	2	1	2	2	2	2	2	2	10	1	1
2016	313420	57	1	Branca	1	2	1	2	2	2	2	2	2	2	2	2	2	2	2	2	2	2	2	2	10	1	1
2016	313300	23	1	Branca	1	1	1	1	2	1	2	2	2	1	2	2	2	1	2	2	2	2	2	2	10	1	1
2016	314350	51	1	Branca	1	2	2	2	2	1	2	2	2	2	2	2	2	2	2	2	2	2	2	2	10	1	1
2016	313440	9	1	Branca	1	1	1	2	2	2	2	2	2	2	2	2	2	2	2	2	2	2	2	2	10	1	1
2016	316340	47	1	Branca	1	1	1	1	1	1	1	2	2	2	2	2	2	2	2	2	2	2	2	2	10	1	1
2016	317130	38	1	Branca	1	1	1	2	2	2	1	2	2	2	2	2	2	1	2	2	2	2	2	2	10	1	1
2016	317070	4	1	Branca	1	2	2	2	1	1	2	2	2	2	2	2	2	2	2	2	2	2	2	2	10	1	1
2016	311800	55	1	Branca	1	1	1	1	1	2	1	2	1	2	1	2	1	1	2	2	2	2	1	2	10	1	1
2016	314400	46	1	Branca	1	1	1	2	2	2	2	2	2	2	2	2	2	2	2	2	2	2	1	2	10	1	1
2016	310620	74	1	Branca	1	1	1	2	2	2	2	2	2	2	2	2	2	2	2	2	2	2	2	2	10	1	1
2016	315150	14	1	Branca	1	1	1	2	2	2	2	1	2	2	2	2	2	1	2	2	2	2	2	2	10	1	1
2016	310600	8	1	Branca	1	1	1	1	2	2	2	2	1	2	2	2	2	2	2	2	2	2	2	2	10	1	1
2016	311860	56	1	Branca	1	1	1	2	1	2	2	2	2	2	2	2	2	2	2	2	2	2	2	2	10	1	1
2016	316210	52	1	Branca	1	2	2	2	1	2	2	2	2	2	2	2	2	2	2	2	2	2	2	2	10	1	1
2016	314890	39	1	Branca	1	2	1	1	2	1	2	2	2	2	2	2	2	2	2	2	2	2	2	2	10	1	1
2016	317010	11	1	Branca	1	1	1	2	2	2	2	2	2	2	2	2	2	2	2	2	2	2	2	2	10	1	1
2016	316470	59	1	Branca	1	1	1	2	1	1	2	2	2	2	2	2	2	1	2	2	2	2	1	2	10	1	1
2016	311800	72	1	Branca	1	1	1	1	1	1	1	1	2	2	1	2	2	1	2	2	2	2	2	2	10	1	1
2016	315780	17	1	Branca	1	2	1	1	2	2	2	2	2	2	1	1	1	1	2	2	2	2	2	2	10	1	1
2016	312410	29	1	Branca	1	1	1	2	2	2	2	2	2	2	2	2	2	2	2	2	2	2	2	2	10	1	1
2016	310190	40	1	Branca	1	1	1	1	1	1	2	2	2	2	2	2	2	2	2	2	2	2	2	2	10	1	1
2016	317070	31	1	Branca	1	2	2	2	1	1	2	2	2	2	2	2	2	2	2	2	2	2	2	2	10	1	1
2016	314545	10	1	Branca	1	1	1	2	1	2	2	2	2	2	2	2	2	2	2	2	2	2	2	2	10	1	1
2016	310400	30	1	Branca	1	1	1	2	2	2	2	2	2	2	2	2	2	2	2	2	2	2	2	2	10	1	1
2016	317070	25	1	Branca	1	1	1	2	2	1	2	2	2	2	2	2	2	2	2	2	2	2	2	2	10	1	1
2016	316470	59	1	Branca	1	1	1	1	2	2	1	2	2	2	1	1	2	2	2	2	2	2	1	2	10	1	1
2016	310400	54	1	Branca	1	1	1	2	2	2	2	2	2	2	2	2	2	2	2	2	2	2	2	2	10	1	1
2016	310460	32	1	Branca	1	1	2	2	1	2	2	2	2	2	2	2	1	2	2	2	2	2	2	2	10	1	1
2016	316070	53	1	Branca	1	1	1	2	2	1	2	2	2	2	2	2	2	2	2	2	2	2	2	2	10	1	1
2016	317130	10	1	Branca	1	1	1	2	1	1	2	2	1	2	2	2	2	2	2	2	2	2	2	2	10	1	1
2016	313630	19	1	Branca	1	2	1	2	1	2	1	2	2	2	1	2	2	1	2	2	2	2	2	2	10	1	1
2016	314980	31	1	Branca	1	2	2	2	1	1	1	2	2	2	2	2	2	2	2	2	2	2	2	2	10	1	1
2016	317010	28	1	Branca	1	1	1	2	2	2	2	2	2	2	2	2	2	2	2	2	2	2	2	2	10	1	1
2016	310260	18	1	Branca	1	1	1	2	1	1	2	2	1	2	2	2	2	1	2	2	2	2	2	2	10	1	1
2016	313170	47	1	Branca	1	1	1	2	2	2	2	2	2	2	2	2	2	2	2	2	2	2	2	2	10	1	1
2016	313750	27	1	Branca	1	1	1	2	1	1	1	2	2	1	1	2	2	1	2	2	2	2	2	2	10	1	1
2016	315580	63	1	Branca	1	2	1	2	2	2	2	1	1	1	2	2	2	2	2	2	2	2	2	2	10	1	1
2016	315350	43	1	Branca	1	1	1	1	1	1	2	2	2	2	2	2	2	2	2	2	2	2	2	2	10	1	1
2016	310400	44	1	Branca	1	1	1	2	2	2	2	2	2	2	2	2	2	2	2	2	2	2	2	2	10	1	1
2016	316470	20	1	Branca	1	1	1	2	2	1	1	2	2	2	2	2	2	1	2	2	2	2	2	2	10	1	1
2016	317130	5	1	Branca	1	1	1	2	2	2	2	2	2	2	2	2	2	2	2	2	2	2	2	2	10	1	1
2016	310400	22	1	Branca	1	1	1	2	2	2	2	2	2	2	2	2	2	2	2	2	2	2	2	2	10	1	1
2016	317130	56	1	Branca	1	1	1	2	2	2	2	2	2	2	2	2	2	2	2	2	2	2	2	2	10	1	1
2016	315780	63	1	Branca	1	2	1	1	2	2	2	2	2	2	1	1	1	1	2	2	2	2	2	2	10	1	1
2016	313350	42	1	Branca	1	1	1	2	2	1	2	2	2	2	2	2	2	2	2	2	2	2	2	2	10	1	1
2016	313220	30	1	Branca	1	1	1	2	2	2	2	2	2	2	2	2	2	2	2	2	2	2	2	2	10	1	1
2016	317010	58	1	Branca	1	1	1	2	2	2	2	2	2	2	2	2	2	2	2	2	2	2	2	2	10	1	1
2016	310560	24	1	Branca	1	1	1	2	2	2	2	2	2	2	2	2	2	2	2	2	2	2	2	2	10	1	1
2016	315733	31	1	Branca	1	1	1	1	1	2	2	2	2	1	2	2	2	2	2	2	2	2	2	2	10	1	1
2016	316290	2	1	Branca	1	2	1	1	2	2	2	2	2	2	2	2	2	2	2	2	2	2	2	2	10	1	1
2016	310400	40	1	Branca	1	1	1	2	2	2	2	2	2	2	2	2	2	2	2	2	2	2	2	2	10	1	1
2016	315270	24	1	Branca	1	1	1	2	1	1	1	2	2	2	1	1	2	1	2	2	2	2	2	2	10	1	1
2016	315690	33	1	Branca	1	1	1	2	2	2	2	2	2	1	2	2	2	2	2	2	2	2	2	2	10	1	1
2016	316250	20	1	Branca	1	2	1	2	1	2	2	2	2	2	2	2	2	2	2	2	2	2	2	2	10	1	1
2016	314500	36	1	Branca	1	1	1	2	1	1	1	2	2	2	1	2	2	1	1	1	2	2	2	1	10	1	1
2016	317070	53	1	Branca	1	2	1	2	2	1	1	2	2	2	2	2	2	1	2	2	2	2	1	2	10	1	1
2016	316250	78	1	Branca	1	1	1	2	2	2	1	2	2	2	2	2	2	2	2	2	2	2	2	2	10	1	1
2016	314540	15	1	Branca	1	1	1	2	2	2	1	2	2	2	2	2	2	2	2	2	2	2	2	2	10	1	1
2016	312890	32	1	Branca	1	1	1	2	1	2	2	2	2	2	2	2	2	2	2	2	2	2	2	2	10	1	1
2016	314520	19	1	Branca	1	1	1	2	2	2	2	2	2	2	2	2	2	2	2	2	2	2	2	2	10	1	1
2016	317070	69	1	Branca	1	1	1	1	1	1	2	1	2	2	2	2	2	2	2	2	2	2	2	2	10	1	1
2016	311430	58	1	Branca	1	1	1	2	2	2	2	2	2	1	2	2	2	1	2	2	2	2	2	2	10	1	1
2016	312410	48	1	Branca	1	1	1	2	2	2	2	2	2	2	2	2	2	2	2	2	2	2	2	2	10	1	1
2016	310620	48	1	Branca	1	1	1	1	2	2	2	2	2	1	2	2	2	2	2	2	2	2	2	2	10	1	1
2016	317130	47	1	Branca	1	1	1	2	2	2	2	2	2	2	2	2	2	2	2	2	2	2	2	2	10	1	1
2016	316470	10	1	Branca	1	2	1	2	1	2	2	2	2	2	2	2	1	2	2	2	2	2	2	2	10	1	1
2016	313090	1	1	Branca	1	2	1	2	1	1	2	2	2	2	2	2	2	1	2	2	2	2	2	2	10	1	1
2016	311430	34	1	Branca	1	1	1	2	2	1	2	2	2	2	2	2	2	2	2	2	2	2	2	2	10	1	1
2016	313170	39	1	Branca	1	1	1	1	1	1	2	2	2	2	2	2	2	2	2	2	2	2	2	2	10	1	1
2016	312950	12	1	Branca	1	1	1	2	1	1	1	2	1	1	2	2	2	1	2	2	2	2	2	2	10	1	1
2016	317070	8	1	Branca	1	2	1	2	2	2	2	2	2	2	2	2	2	1	2	2	2	2	2	2	10	1	1
2016	315280	44	1	Branca	1	1	1	1	1	2	2	1	2	2	2	2	2	2	2	1	2	2	2	2	10	1	1
2016	314000	66	1	Branca	1	1	1	2	1	1	2	2	2	2	2	2	2	2	2	2	2	2	2	2	10	1	1
2016	310200	26	1	Branca	1	2	2	2	2	2	1	2	2	2	2	2	2	2	2	2	2	2	2	2	10	1	1
2016	312830	46	1	Branca	1	1	1	2	2	2	2	2	2	2	2	2	2	2	2	2	2	2	2	2	10	1	1
2016	311820	11	1	Branca	1	1	1	1	2	2	2	2	2	2	2	2	2	2	2	2	2	2	2	2	10	1	1
2016	317020	47	1	Branca	1	1	1	2	2	2	2	2	2	2	2	2	2	2	2	2	2	2	2	2	10	1	1
2016	311800	16	1	Branca	1	1	1	2	2	2	1	2	2	2	2	2	2	2	2	2	2	2	2	2	10	1	1
2016	311550	51	1	Branca	1	1	1	2	2	2	1	2	2	1	2	2	2	1	2	2	2	2	2	2	10	1	1
2016	310400	19	1	Branca	1	1	1	2	2	2	2	2	2	2	2	2	2	2	2	2	2	2	2	2	10	1	1
2016	314050	23	1	Branca	1	1	1	2	2	2	2	2	2	2	2	2	2	2	2	2	2	2	2	2	10	1	1
2016	317130	62	1	Branca	1	1	2	1	2	2	2	2	2	1	2	1	2	2	2	2	2	2	2	2	10	1	1
2016	316555	66	1	Branca	1	1	1	2	2	2	2	2	2	1	2	2	1	1	2	2	2	2	2	2	10	1	1
2016	313330	50	1	Branca	1	1	1	2	2	2	2	2	2	2	2	2	2	2	2	2	2	2	2	2	10	1	1
2016	315160	15	1	Branca	1	1	1	2	2	2	2	2	2	2	2	2	2	1	2	2	2	2	2	2	10	1	1
2016	316250	33	1	Branca	1	1	1	2	2	2	2	2	2	2	2	2	2	2	2	2	2	1	2	2	10	1	1
2016	311860	8	1	Branca	1	1	1	2	2	2	2	2	2	2	2	2	2	1	2	2	2	2	2	2	10	1	1
2016	310620	26	1	Branca	1	1	1	1	2	2	2	2	2	2	2	2	2	2	2	2	2	2	2	2	10	1	1
2016	311860	42	1	Branca	1	1	1	2	2	2	2	2	2	2	2	2	2	2	2	2	2	2	2	2	10	1	1
2016	312670	20	1	Branca	1	1	1	2	2	2	2	2	2	2	2	2	2	2	2	2	2	2	2	2	10	1	1
2016	313730	51	1	Branca	1	2	1	2	2	2	2	2	2	2	2	2	2	2	2	2	2	2	2	2	10	1	1
2016	313350	9	1	Branca	1	1	1	2	2	2	2	2	2	2	2	2	2	2	2	2	2	2	2	2	10	1	1
2016	317010	18	1	Branca	1	1	1	2	2	2	2	2	2	1	2	2	2	1	2	2	2	2	2	2	10	1	1
2016	315580	79	1	Branca	1	1	1	1	2	2	2	2	2	2	2	2	2	2	2	2	2	2	2	2	10	1	1
2016	310620	33	1	Branca	1	1	1	2	2	2	2	2	2	2	2	2	2	2	2	2	2	2	2	2	10	1	1
2016	311860	58	1	Branca	1	1	1	2	2	2	2	2	2	2	2	2	2	2	2	2	2	2	2	2	10	1	1
2016	313460	33	1	Branca	1	2	2	2	1	1	1	2	2	2	2	2	2	2	2	2	2	2	2	2	10	1	1
2016	311860	28	1	Branca	1	1	1	2	2	2	2	2	2	2	2	2	2	2	2	2	2	2	2	2	10	1	1
2016	317010	24	1	Branca	1	1	1	2	2	2	2	2	2	2	2	2	2	2	2	2	2	2	2	2	10	1	1
2016	313050	61	1	Branca	1	1	1	2	2	1	2	2	2	2	2	2	2	2	2	2	2	2	2	2	10	1	1
2016	313180	1	1	Branca	1	1	1	2	2	2	2	2	2	2	2	2	2	1	2	2	2	2	2	2	10	1	1
2016	310050	23	1	Branca	1	1	1	1	1	1	1	1	1	1	1	1	1	1	2	2	2	2	2	2	10	1	1
2016	312230	21	1	Branca	1	1	1	2	2	2	2	2	2	1	2	2	2	2	2	2	2	2	2	2	10	1	1
2016	317010	34	1	Branca	1	1	1	2	2	2	2	2	2	2	2	2	2	2	2	2	2	2	2	2	10	1	1
2016	317070	33	1	Branca	1	2	1	2	2	2	1	2	2	1	2	2	2	1	2	2	2	2	2	2	10	1	1
2016	315780	54	1	Branca	1	2	1	1	2	2	2	2	2	2	1	1	1	1	2	2	2	2	2	2	10	1	1
2016	317020	34	1	Branca	1	2	1	2	2	1	1	2	2	1	1	2	1	2	2	2	2	2	2	2	10	1	1
2016	313375	10	1	Branca	1	1	1	2	2	1	1	2	2	2	2	2	2	1	2	2	2	2	2	2	10	1	1
2016	317020	10	1	Branca	1	1	1	2	2	2	2	2	2	2	2	2	2	2	2	2	2	2	2	2	10	1	1
2016	314480	13	1	Branca	1	1	1	2	2	2	2	2	2	2	2	2	2	2	2	2	2	2	2	2	10	1	1
2016	315110	58	1	Branca	1	1	1	1	1	1	2	2	2	2	2	2	2	2	2	2	2	2	2	2	10	1	1
2016	315430	78	1	Branca	1	2	1	2	2	1	1	2	2	2	2	2	2	2	2	2	2	2	2	2	10	1	1
2016	313900	31	1	Branca	1	1	1	2	2	1	2	2	2	2	2	2	2	2	2	2	2	2	2	2	10	1	1
2016	310200	30	1	Branca	1	2	2	2	2	2	1	2	2	2	2	2	2	2	2	2	2	2	2	2	10	1	1
2016	313220	14	1	Branca	1	1	1	2	1	1	1	2	2	2	2	2	2	1	2	2	2	2	2	2	10	1	1
2016	312140	68	1	Branca	1	2	1	2	2	2	2	2	2	2	2	1	2	2	2	2	2	2	1	2	10	1	1
2016	310250	4	1	Branca	1	2	2	1	2	2	2	2	2	2	2	2	1	2	2	2	2	2	2	2	10	1	1
2016	315270	35	1	Branca	1	1	1	1	1	1	1	2	2	2	1	1	1	2	2	2	2	2	2	2	10	1	1
2016	313770	36	1	Branca	1	1	1	2	2	2	2	2	2	2	2	2	2	2	2	2	2	2	2	2	10	1	1
2016	312830	38	1	Branca	1	1	1	1	1	2	2	2	2	2	2	2	2	2	2	2	2	2	2	2	10	1	1
2016	313220	28	1	Branca	1	1	1	1	2	2	2	2	2	2	2	2	2	2	2	2	2	2	2	2	10	1	1
2016	313220	10	1	Branca	1	1	1	1	1	2	2	2	2	2	2	2	2	2	2	2	2	2	2	2	10	1	1
2016	316470	26	1	Branca	1	2	1	2	2	1	1	2	2	2	2	1	2	1	2	2	2	2	2	2	10	1	1
2016	313220	60	1	Branca	1	1	1	1	1	1	1	2	2	2	2	2	2	2	2	2	2	2	2	2	10	1	1
2016	313840	73	1	Branca	1	2	1	2	2	2	2	2	2	1	2	2	2	2	2	2	2	2	2	2	10	1	1
2016	310690	44	1	Branca	1	1	1	2	1	1	2	2	2	1	1	2	2	1	2	2	2	2	2	2	10	1	1
2016	310400	15	1	Branca	1	1	1	2	2	2	2	2	2	2	2	2	2	2	2	2	2	2	2	2	10	1	1
2016	310900	25	1	Branca	1	1	1	2	2	2	2	2	2	1	2	2	2	1	2	2	2	2	2	2	10	1	1
2016	310620	19	1	Branca	1	1	1	2	2	2	2	2	2	2	2	2	2	2	2	2	2	2	2	2	10	1	1
2016	314720	25	1	Branca	1	1	1	1	2	2	2	2	2	2	2	2	2	2	2	2	2	2	2	2	10	1	1
2016	313420	23	1	Branca	1	1	1	1	2	2	2	2	2	2	2	2	2	2	2	2	2	2	2	2	10	1	1
2016	310620	50	1	Branca	1	1	1	2	2	2	2	2	2	2	2	2	2	2	2	2	2	2	2	2	10	1	1
2016	317010	36	1	Branca	1	1	1	2	2	2	2	2	2	2	2	2	2	2	2	2	2	2	2	2	10	1	1
2016	314710	27	1	Branca	1	1	1	2	2	2	2	2	2	2	2	2	2	2	2	2	2	2	2	2	10	1	1
2016	317010	39	1	Branca	1	1	1	2	2	2	2	2	2	2	2	2	2	2	2	2	2	2	2	2	10	1	1
2016	314720	54	1	Branca	1	2	1	2	2	2	2	2	2	2	2	2	2	2	2	2	2	2	1	2	10	1	1
2016	313020	51	1	Branca	1	1	1	2	2	2	2	2	2	1	2	1	1	1	2	2	2	2	2	2	10	1	1
2016	313300	80	1	Branca	1	1	1	2	2	2	2	2	2	2	2	2	2	2	2	2	2	2	2	2	10	1	1
2016	317070	23	1	Branca	1	2	1	2	2	2	1	2	2	1	2	2	2	2	2	2	2	2	2	2	10	1	1
2016	317130	23	1	Branca	1	1	1	1	1	2	1	1	1	1	2	2	2	1	2	2	2	2	2	2	10	1
2016	313300	58	1	Branca	1	2	1	2	2	2	2	2	2	2	2	1	2	2	1	2	2	2	1	2	10	1	1
2016	311860	72	1	Branca	1	1	1	2	1	1	2	2	2	1	2	2	2	2	2	2	2	2	2	2	10	1	1
2016	316940	38	1	Branca	1	1	1	2	2	2	2	2	2	2	2	2	2	1	2	2	2	2	2	2	10	1	1
2016	317010	9	1	Branca	1	1	1	2	2	2	2	2	2	2	2	2	2	2	2	2	2	2	2	2	10	1	1
2016	315733	61	1	Branca	1	1	1	1	2	1	2	2	2	1	2	2	2	2	2	2	2	2	2	2	10	1	1
2016	316250	32	1	Branca	1	2	1	1	2	1	2	2	2	1	2	2	2	1	2	2	2	2	2	2	10	1	1
2016	313020	49	1	Branca	1	1	1	1	2	2	2	2	2	1	2	1	1	1	2	2	2	2	2	2	10	1	1
2016	310620	22	1	Branca	1	1	1	2	2	2	2	2	2	2	2	2	2	2	2	2	2	2	2	2	10	1	1
2016	317020	61	1	Branca	1	2	1	2	2	2	2	2	2	2	2	2	2	1	2	2	2	2	2	2	10	1	1
2016	315080	50	1	Branca	1	1	1	1	2	2	2	2	2	2	2	2	2	2	2	2	2	2	2	2	10	1	1
2016	316250	36	1	Branca	1	1	2	2	1	2	2	2	2	2	2	2	2	2	2	2	2	2	2	2	10	1	1
2016	314560	27	1	Branca	1	1	1	2	2	1	2	2	2	2	2	2	2	2	2	2	2	2	2	2	10	1	1
2016	317070	47	1	Branca	1	1	1	2	2	2	2	2	1	2	2	2	2	2	2	2	2	2	2	2	10	1	1
2016	317020	52	1	Branca	1	1	1	2	1	1	2	2	2	2	2	2	2	1	2	2	2	2	2	2	10	1	1
2016	310590	63	1	Branca	1	2	2	2	1	1	2	2	2	2	2	2	2	2	2	2	2	2	2	2	10	1	1
2016	310260	60	1	Branca	1	1	1	1	2	1	1	2	2	2	2	2	2	2	2	2	2	2	2	2	10	1	1
2016	315980	20	1	Branca	1	1	1	2	2	2	2	2	2	2	2	2	2	1	2	2	2	2	2	2	10	1
2016	310400	23	1	Branca	1	1	1	2	2	2	2	2	2	2	2	2	2	2	2	2	2	2	2	2	10	1	1
2016	312230	41	1	Branca	1	1	1	2	1	1	2	2	2	1	2	2	2	2	2	2	2	2	2	2	10	1	1
2016	311860	20	1	Branca	1	1	1	2	1	2	2	2	2	2	2	2	2	2	2	2	2	2	2	2	10	1	1
2016	313340	15	1	Branca	1	2	2	1	2	2	1	2	2	1	2	2	2	1	2	2	2	2	2	2	10	1	1
2016	314910	26	1	Branca	1	1	1	2	2	2	2	2	2	2	2	2	2	2	2	2	2	2	2	2	10	1	1
2016	310620	21	1	Branca	1	1	1	2	2	2	2	2	2	1	2	2	2	1	2	2	2	2	2	2	10	1	1
2016	314820	55	1	Branca	1	1	2	2	1	2	2	2	2	2	2	2	2	2	2	2	2	2	2	2	10	1	1
2016	317200	19	1	Branca	1	1	1	2	1	2	2	2	2	2	2	2	2	1	2	2	2	2	2	2	10	1	1
2016	312870	9	1	Branca	1	1	1	2	2	2	2	2	2	2	1	2	2	1	2	2	2	2	2	2	10	1
2016	316553	36	1	Branca	1	1	1	1	2	2	2	2	2	2	1	1	2	1	2	2	2	2	2	2	10	1	1
2016	315733	46	1	Branca	1	1	1	1	2	1	2	2	2	1	2	2	2	2	2	2	2	2	2	2	10	1	1
2016	316110	26	1	Branca	1	1	2	1	2	2	2	1	1	1	2	2	2	2	2	2	2	2	2	2	10	1	1
2016	317160	28	1	Branca	1	2	1	2	1	1	2	2	2	2	2	2	2	1	2	2	2	2	2	2	10	1	1
2016	314890	15	1	Branca	1	1	1	2	2	1	2	2	2	2	2	2	2	2	2	2	2	2	2	2	10	1	1
2016	317070	20	1	Branca	1	1	1	2	2	1	2	2	2	2	2	2	2	1	2	2	2	2	2	2	10	1	1
2016	317130	60	1	Branca	1	1	1	1	1	1	1	2	2	2	2	2	2	1	2	2	2	2	2	2	10	1	1
2016	310590	43	1	Branca	1	1	1	1	1	1	2	2	2	1	1	1	1	1	2	2	2	2	2	2	10	1	1
2016	316250	8	1	Branca	1	1	1	2	2	2	2	2	2	2	2	2	2	2	2	2	2	2	2	2	10	1	1
2016	310160	41	1	Branca	1	1	1	2	2	2	2	1	1	2	2	2	2	1	2	2	2	2	2	2	10	1	1
2016	317070	55	1	Branca	1	1	1	2	2	2	1	2	1	2	2	2	2	2	2	2	2	2	1	2	10	1	1
2016	316940	29	1	Branca	1	2	1	1	1	1	2	2	2	1	2	2	2	2	2	2	2	2	2	2	10	1	1
2016	311800	53	1	Branca	1	1	1	2	2	1	1	2	2	2	2	2	2	2	2	2	2	2	2	2	10	1	1
2016	316210	23	1	Branca	1	2	1	1	1	2	1	2	2	2	2	1	2	2	2	2	2	2	2	2	10	1	1
2016	317130	34	1	Branca	1	1	1	2	1	1	1	2	2	1	2	2	2	1	2	2	2	2	2	2	10	1	1
2016	310560	26	1	Branca	1	2	2	2	1	2	1	2	2	2	2	2	2	2	2	2	2	2	2	2	10	1	1
2016	314760	56	1	Branca	1	1	1	2	2	2	2	2	2	2	2	2	2	1	2	2	2	2	2	2	10	1	1
2016	313220	51	1	Branca	1	1	1	1	2	2	1	2	2	2	2	2	2	1	2	2	2	2	2	2	10	1	1
2016	313630	6	1	Branca	1	1	1	2	2	1	2	2	2	2	2	2	2	1	2	2	2	2	2	2	10	1	1
2016	316180	70	1	Branca	1	1	1	2	1	1	1	1	1	2	2	1	2	1	2	2	2	2	1	2	10	1	1
2016	314540	45	1	Branca	1	1	1	2	2	1	2	2	2	2	2	2	2	2	2	2	2	2	2	2	10	1	1
2016	317020	47	1	Branca	1	1	1	1	2	1	1	2	2	1	2	2	2	2	2	2	2	2	2	2	10	1	1
2016	313240	46	1	Branca	1	1	1	2	2	2	2	2	1	2	2	2	2	1	2	2	2	2	2	2	10	1	1
2016	311000	31	1	Branca	1	1	2	2	2	2	2	2	2	2	2	2	2	2	2	2	2	2	2	2	10	1	1
2016	311730	30	1	Branca	1	1	1	2	1	1	2	2	2	2	2	2	2	2	2	2	2	2	2	2	10	1	1
2016	312860	32	1	Branca	1	1	2	2	2	2	2	2	2	2	2	2	2	1	2	2	2	2	2	2	10	1	1
2016	313090	40	1	Branca	1	1	1	2	2	2	1	2	2	2	2	2	2	1	2	2	2	2	2	2	10	1	1
2016	316070	44	1	Branca	1	1	1	2	2	2	2	2	2	2	2	2	2	2	2	2	2	1	2	2	10	1	1
2016	313090	24	1	Branca	1	2	1	2	2	2	1	2	2	1	2	2	2	1	2	2	2	2	2	2	10	1	1
2016	313310	58	1	Branca	1	1	1	1	1	1	1	2	2	2	2	2	2	1	2	2	2	2	2	2	10	1	1
2016	310020	39	1	Branca	1	1	2	1	1	1	2	2	1	2	2	2	2	2	2	2	2	2	2	2	10	1	1
2016	315580	46	1	Branca	1	1	1	1	2	2	2	2	2	2	2	2	2	2	2	2	2	2	2	2	10	1	1
2016	313190	74	1	Branca	1	1	1	2	2	2	2	2	2	2	2	2	2	2	2	2	2	2	2	2	10	1	1
2016	312230	29	1	Branca	1	1	1	1	1	1	2	2	2	2	2	2	2	1	2	2	2	2	2	2	10	1	1
2016	316940	35	1	Branca	1	2	1	2	1	2	2	2	1	2	2	2	2	1	2	2	2	2	2	2	10	1
2016	313190	45	1	Branca	1	1	1	2	2	2	2	2	2	2	2	2	2	2	2	2	2	2	2	2	10	1	1
2016	317070	28	1	Branca	1	1	1	2	2	2	2	2	2	2	2	2	2	2	2	2	2	2	2	2	10	1	1
2016	313630	23	1	Branca	1	1	1	2	2	2	2	2	2	2	2	2	2	2	2	2	2	2	2	2	10	1	1
2016	315733	15	1	Branca	1	1	1	1	1	1	1	2	2	1	2	2	2	1	2	2	2	2	2	2	10	1	1
2016	316940	39	1	Branca	1	1	1	1	2	2	2	2	2	2	2	2	2	2	2	2	2	2	2	2	10	1	1
2016	317020	35	1	Branca	1	1	1	2	1	1	1	2	2	1	2	2	2	1	2	2	2	2	2	2	10	1	1
2016	313350	18	1	Branca	1	1	1	2	2	2	2	2	2	2	2	2	2	2	2	2	2	2	2	2	10	1	1
2016	312810	20	1	Branca	1	1	1	1	2	2	2	2	2	2	2	2	2	1	2	2	2	2	2	2	10	1	1
2016	313440	36	1	Branca	1	2	1	1	2	2	1	2	2	2	1	2	2	1	2	2	2	2	2	2	10	1	1
2016	310200	21	1	Branca	1	1	1	2	1	1	1	1	2	2	1	1	1	1	2	2	2	2	2	2	10	1	1
2016	314120	26	1	Branca	1	1	1	2	2	2	2	2	2	1	2	2	2	2	2	2	2	2	2	2	10	1	1
2016	310050	21	1	Branca	1	1	1	2	2	2	2	2	2	2	2	2	2	1	2	2	2	2	2	2	10	1	1
2016	313020	25	1	Branca	1	1	1	1	2	2	2	2	2	1	2	1	1	1	2	2	2	2	2	2	10	1	1
2016	310400	32	1	Branca	1	1	1	2	2	2	2	2	2	2	2	2	2	2	2	2	2	2	2	2	10	1	1
2016	316930	45	1	Branca	1	1	1	2	2	2	2	2	2	2	2	2	2	2	2	2	2	2	2	2	10	1	1
2016	312870	64	1	Branca	1	2	2	2	2	1	1	2	1	1	2	2	2	2	2	2	2	2	2	2	10	1	1
2016	313300	43	1	Branca	1	1	1	2	2	2	2	2	2	2	2	2	2	2	2	2	2	2	2	2	10	1	1
2016	314560	79	1	Branca	1	1	1	2	2	2	2	2	2	2	2	2	2	2	2	2	2	2	2	2	10	1	1
2016	314350	33	1	Branca	1	1	1	1	1	1	2	2	2	2	2	2	2	2	2	2	2	2	2	2	10	1	1
2016	315140	39	1	Branca	1	1	1	1	1	1	2	2	2	1	2	2	2	2	2	2	2	2	2	2	10	1	1
2016	316040	35	1	Branca	1	1	1	2	2	2	2	2	2	2	2	2	2	1	2	2	2	2	2	2	10	1	1
2016	312230	38	1	Branca	1	1	1	1	2	1	1	2	2	2	2	2	2	2	2	2	2	2	2	2	10	1	1
2016	311860	58	1	Branca	1	1	1	2	2	2	2	2	2	1	2	2	2	1	2	2	2	2	2	2	10	1	1
2016	314910	37	1	Branca	1	1	2	1	2	1	2	2	2	2	2	2	2	1	2	2	2	2	2	2	10	1	1
2016	317020	51	1	Branca	1	1	1	2	1	1	2	2	2	2	2	2	2	1	2	2	2	2	2	2	10	1	1
2016	311550	20	1	Branca	1	1	1	2	1	1	1	2	2	1	2	2	2	1	2	2	2	2	2	2	10	1	1
2016	313130	47	1	Branca	1	1	1	1	2	1	2	2	2	2	2	2	2	1	1	1	1	1	1	1	10	1	1
2016	317010	35	1	Branca	1	1	2	2	2	2	2	2	2	1	2	2	2	2	2	2	2	2	2	2	10	1
2016	316553	27	1	Branca	1	1	1	2	2	1	2	2	2	2	2	2	2	2	2	2	2	2	2	2	10	1	1
2016	315280	63	1	Branca	1	1	1	2	2	2	2	2	2	2	2	2	2	2	2	2	2	2	2	2	10	1	1
2016	310900	62	1	Branca	1	1	1	2	2	2	2	2	2	2	2	2	2	2	2	2	2	2	2	2	10	1	1
2016	317020	22	1	Branca	1	1	1	2	1	1	2	2	2	2	2	2	2	1	2	2	2	2	2	2	10	1	1
2016	315733	13	1	Branca	1	1	1	1	2	1	2	2	2	1	2	2	2	1	2	2	2	2	2	2	10	1	1
2016	315760	19	1	Branca	1	2	1	2	2	1	2	2	2	2	2	2	2	2	2	2	2	2	2	2	10	1
2016	316970	26	1	Branca	1	1	1	1	2	1	2	2	2	2	2	2	2	2	2	2	2	2	2	2	10	1	1
2016	311560	42	1	Branca	1	1	1	1	2	1	1	2	2	2	2	2	2	2	2	2	2	2	2	2	10	1	1
2016	313050	28	1	Branca	1	2	1	1	1	2	2	2	2	2	2	2	2	2	2	2	2	2	2	2	10	1	1
2016	314800	50	1	Branca	1	1	1	1	1	1	2	2	2	2	2	2	2	1	2	2	2	2	2	2	10	1	1
2016	314710	55	1	Branca	1	1	1	2	2	2	2	2	2	2	2	2	2	2	2	2	2	2	2	2	10	1	1
2016	313420	52	1	Branca	1	1	1	1	1	1	2	2	2	2	2	2	2	2	2	2	2	2	2	2	10	1	1
2016	316040	14	1	Branca	1	1	2	2	2	2	2	2	2	2	2	2	2	2	2	2	2	2	2	2	10	1	1
2016	311630	32	1	Branca	1	2	1	2	2	2	2	2	2	2	2	2	1	1	2	2	2	2	2	2	10	1	1
2016	315733	12	1	Branca	1	1	1	2	2	2	2	2	2	2	2	2	2	2	2	2	2	2	2	2	10	1	1
2016	312940	22	1	Branca	1	1	1	1	1	1	2	2	2	2	1	2	1	1	2	2	2	2	2	2	10	1	1
2016	317010	73	1	Branca	1	1	1	2	2	2	2	2	2	2	2	2	2	2	2	2	2	2	2	2	10	1	1
2016	317070	18	1	Branca	1	1	2	2	1	2	2	2	2	2	2	2	2	1	2	2	2	2	2	2	10	1	1
2016	314170	52	1	Branca	1	1	1	1	2	1	1	2	2	1	2	2	2	2	2	2	2	2	2	2	10	1	1
2016	310620	35	1	Branca	1	1	1	1	2	2	2	2	2	2	2	2	2	2	2	2	2	2	2	2	10	1	1
2016	313440	56	1	Branca	1	2	1	1	1	2	1	2	1	2	2	1	2	1	2	2	2	2	2	2	10	1	1
2016	314535	12	1	Branca	1	1	2	2	2	2	2	2	2	2	2	2	2	2	2	2	2	2	2	2	10	1
2016	314390	44	1	Branca	1	1	1	2	1	1	2	2	1	2	2	2	2	2	2	2	2	2	2	2	10	1	9
2016	313350	75	1	Branca	1	1	1	2	2	2	2	2	2	2	2	2	2	2	2	2	2	2	2	2	10	1	1
2016	313300	16	1	Branca	1	1	1	2	1	1	2	2	2	2	2	2	2	2	2	2	2	2	2	2	10	1	1
2016	314290	58	1	Branca	1	1	1	2	1	1	2	2	2	2	2	2	2	2	2	2	2	2	2	2	10	1	1
2016	313350	9	1	Branca	1	1	1	2	2	2	2	2	2	2	2	2	2	2	2	2	2	2	2	2	10	1	1
2016	316250	45	1	Branca	1	1	1	2	2	2	2	2	2	2	2	2	2	2	2	2	2	2	2	2	10	1	1
2016	314600	34	1	Branca	1	1	2	2	2	2	1	2	2	1	2	2	2	1	2	2	2	2	2	2	10	1	1
2016	311120	5	1	Branca	1	1	1	1	1	1	2	2	1	2	1	1	2	1	2	2	2	2	2	2	10	1	1
2016	315210	42	1	Branca	1	1	1	1	1	2	2	2	2	2	2	2	2	2	2	2	2	2	2	2	10	1	1
2016	313440	14	1	Branca	1	1	1	2	1	2	1	2	1	2	2	2	2	2	2	2	2	2	2	2	10	1	1
2016	310590	58	1	Branca	1	1	1	1	1	1	2	2	2	1	1	1	1	1	2	2	2	2	2	2	10	1	1
2016	310590	12	1	Branca	1	1	1	1	1	1	2	2	2	1	2	1	2	1	2	2	2	2	2	2	10	1	1
2016	311430	20	1	Branca	1	1	1	2	2	2	2	2	2	2	2	2	2	2	2	2	2	2	2	2	10	1	1
2016	312230	38	1	Branca	1	2	1	2	2	2	2	2	2	2	2	2	2	1	2	2	2	2	2	2	10	1	1
2016	313300	61	1	Branca	1	1	1	2	2	2	2	2	2	2	2	2	2	2	2	2	2	2	2	2	10	1	1
2016	311430	65	1	Branca	1	1	2	2	2	2	2	2	2	2	2	2	2	2	2	2	2	2	2	2	10	1	1
2016	312160	37	1	Branca	1	1	1	2	1	1	1	2	2	2	2	2	2	2	2	2	2	2	2	2	10	1	1
2016	316520	21	1	Branca	1	1	2	1	2	2	1	2	2	2	2	2	2	2	2	2	2	2	2	2	10	1	1
2016	310900	63	1	Branca	1	1	1	2	1	2	2	2	2	1	2	2	2	1	2	2	2	2	2	2	10	1	1
2016	313300	64	1	Branca	1	1	1	2	2	2	2	2	2	2	2	2	2	2	2	2	2	2	2	2	10	1	1
2016	310160	61	1	Branca	1	1	1	2	2	2	1	2	2	2	2	2	2	2	2	2	2	2	2	2	10	1	1
2016	313440	35	1	Branca	1	1	1	2	2	2	2	2	2	2	2	2	2	2	2	2	2	2	2	2	10	1	1
2016	311860	44	1	Branca	1	2	2	2	1	1	2	2	2	2	1	2	2	2	2	2	2	2	2	2	10	1	1
2016	315860	61	1	Branca	1	2	1	2	2	1	2	2	2	2	2	2	2	2	2	2	2	2	2	2	10	1	1
2016	310620	33	1	Branca	1	2	1	1	1	1	2	2	2	1	2	2	2	2	2	2	2	2	2	2	10	1	1
2016	314800	37	1	Branca	1	1	1	1	1	2	2	2	2	2	2	2	2	1	2	2	2	2	2	2	10	1	1
2016	310900	64	1	Branca	1	2	1	2	2	1	2	2	2	1	2	2	2	2	2	2	2	2	2	2	10	1	1
2016	310400	28	1	Branca	1	1	1	2	2	2	2	2	2	2	2	2	2	2	2	2	2	2	2	2	10	1	1
2016	316940	58	1	Branca	1	2	1	1	2	1	2	2	1	1	2	2	2	1	2	2	2	2	2	2	10	1	1
2016	314740	7	1	Branca	1	1	1	1	2	2	2	2	2	2	2	2	2	2	2	2	2	2	2	2	10	1	1
2016	313090	27	1	Branca	1	1	1	2	2	2	1	2	2	1	2	2	2	2	2	2	2	2	2	2	10	1	1
2016	311730	15	1	Branca	1	1	1	2	2	2	1	2	2	2	2	2	1	2	2	2	2	2	2	2	10	1	1
2016	314350	27	1	Branca	1	2	2	2	2	1	2	2	2	2	2	2	2	2	2	2	2	2	2	2	10	1	1
2016	313220	59	1	Branca	1	1	1	2	1	1	2	2	2	2	2	2	2	2	2	2	2	2	2	2	10	1	1
2016	314350	52	1	Branca	1	2	1	2	2	2	2	2	2	2	2	2	2	2	2	2	2	2	2	2	10	1	1
2016	313840	72	1	Branca	1	1	1	2	2	2	2	2	2	2	2	2	2	2	2	2	2	2	1	2	10	1	1
2016	313220	43	1	Branca	1	1	1	2	1	1	2	2	2	2	2	2	2	2	2	2	2	2	2	2	10	1	1
2016	314110	36	1	Branca	1	1	1	1	2	1	1	2	2	2	2	2	2	1	2	2	2	2	2	2	10	1	1
2016	312950	57	1	Branca	1	1	1	1	1	1	1	2	2	2	2	2	1	1	2	2	2	2	2	2	10	1	1
2016	313220	16	1	Branca	1	1	1	2	2	2	2	2	2	2	2	2	2	2	2	2	2	2	2	2	10	1	1
2016	310400	32	1	Branca	1	1	1	2	2	2	2	2	2	2	2	2	2	2	2	2	2	2	2	2	10	1	1
2016	317130	19	1	Branca	1	1	1	2	2	2	2	2	2	2	1	2	2	1	2	2	2	2	2	2	10	1	1
2016	310070	35	1	Branca	1	1	1	1	1	1	1	2	2	1	1	1	2	2	2	2	2	2	2	2	10	1	1
2016	317020	48	1	Branca	1	2	1	2	1	2	2	2	2	2	2	2	2	2	2	2	2	2	2	2	10	1	1
2016	317130	52	1	Branca	1	1	1	2	2	2	2	2	2	2	2	2	2	2	2	2	2	2	2	2	10	1	1
2016	310740	62	1	Branca	1	1	1	1	1	2	2	2	2	2	2	2	2	2	2	2	2	2	2	2	10	1
2016	316070	47	1	Branca	1	1	1	1	2	1	2	2	2	2	2	1	2	2	2	2	2	2	2	2	10	1	1
2016	310400	57	1	Branca	1	1	1	2	2	2	2	2	2	2	2	2	2	2	2	2	2	2	2	2	10	1	1
2016	310400	1	1	Branca	1	1	1	2	2	2	2	2	2	2	2	2	2	2	2	2	2	2	2	2	10	1	1
2016	316970	30	1	Branca	1	1	1	1	2	2	1	2	2	2	2	2	2	1	2	2	2	2	2	2	10	1	1
2016	315780	40	1	Branca	1	2	1	1	2	2	2	2	2	2	1	1	1	1	2	2	2	2	2	2	10	1	1
2016	310400	66	1	Branca	1	1	1	2	2	2	2	2	2	2	2	2	2	2	2	2	2	2	2	2	10	1	1
2016	310400	53	1	Branca	1	1	1	2	2	2	2	2	2	2	2	2	2	2	2	2	2	2	2	2	10	1	1
2016	314300	56	1	Branca	1	1	1	2	1	1	2	2	2	2	2	2	2	1	2	2	2	2	2	2	10	1	1
2016	310600	12	1	Branca	1	1	1	1	2	2	2	2	2	2	2	2	2	2	2	2	2	2	2	2	10	1	1
2016	315280	35	1	Branca	1	1	1	2	1	1	2	2	2	2	2	2	2	2	2	2	2	2	2	2	10	1	1
2016	312825	60	1	Branca	1	1	1	2	2	2	2	2	2	2	2	2	2	2	2	2	2	2	2	2	10	1	1
2016	313900	65	1	Branca	1	1	1	1	2	2	2	2	2	2	2	2	2	2	2	2	2	2	2	2	10	1
2016	317020	43	1	Branca	1	1	1	1	2	2	1	2	1	1	2	1	2	1	2	2	2	2	2	2	10	1	1
2016	317130	37	1	Branca	1	1	2	2	2	2	2	2	2	2	2	2	2	2	2	2	2	2	2	2	10	1	1
2016	313420	44	1	Branca	1	1	1	1	1	1	1	2	2	2	2	2	2	2	2	2	2	2	2	2	10	1	1
2016	314350	54	1	Branca	1	1	1	2	1	1	1	2	2	2	2	2	2	2	2	2	2	2	2	2	10	1	1
2016	310290	38	1	Branca	1	1	1	2	2	2	2	2	2	2	2	2	2	1	2	2	2	2	2	2	10	1	1
2016	314870	31	1	Branca	1	1	1	1	2	2	2	2	2	2	2	2	2	2	2	2	1	2	2	2	10	1	1
2016	314910	44	1	Branca	1	1	1	2	2	2	2	2	2	2	2	2	2	1	2	2	2	2	2	2	10	1	1
2016	312160	39	1	Branca	1	2	2	2	2	1	2	2	2	2	2	2	2	2	2	2	2	2	2	2	10	1
2016	314460	35	1	Branca	1	1	1	1	2	2	2	1	2	2	1	1	2	2	2	2	2	2	2	2	10	1	1
2016	313220	15	1	Branca	1	1	1	1	2	1	1	1	1	2	1	2	2	2	2	2	2	2	2	2	10	1	1
2016	312980	7	1	Branca	1	1	1	2	2	2	2	2	2	2	2	2	2	1	2	2	2	2	2	2	10	1	1
2016	315430	15	1	Branca	1	1	2	1	2	2	2	2	2	2	2	2	2	2	2	2	2	2	2	2	10	1	1
2016	316470	75	1	Branca	1	2	1	2	2	1	2	2	2	2	2	2	2	2	2	2	2	2	1	2	10	1	1
2016	313420	55	1	Branca	1	1	1	1	2	2	2	2	2	2	2	2	2	2	2	2	2	2	2	2	10	1	1
2016	311860	38	1	Branca	1	1	1	2	2	2	2	2	2	1	2	2	2	2	2	2	2	2	2	2	10	1	1
2016	317020	58	1	Branca	1	1	2	2	2	2	2	2	2	2	2	2	2	1	2	2	2	2	2	2	10	1	1
2016	313420	39	1	Branca	1	1	1	1	1	1	2	2	2	2	2	2	2	2	2	2	2	2	2	2	10	1	1
2016	313420	13	1	Branca	1	1	1	1	1	1	2	2	2	2	2	2	2	2	2	2	2	2	2	2	10	1	1
2016	311860	46	1	Branca	1	1	1	1	1	1	2	2	2	1	2	2	2	2	2	2	2	2	2	2	10	1	1
2016	316260	64	1	Branca	1	1	1	1	1	1	2	2	2	2	2	2	2	1	2	2	2	2	2	2	10	1	1
2016	312230	19	1	Branca	1	2	2	2	1	2	2	2	2	2	2	2	2	1	2	2	2	2	2	2	10	1	1
2016	314350	28	1	Branca	1	2	2	2	1	1	2	2	2	2	2	2	2	2	2	2	2	2	2	2	10	1	1
2016	312830	13	1	Branca	1	2	1	2	2	1	2	2	2	2	2	2	2	2	2	2	2	2	2	2	10	1	1
2016	314710	22	1	Branca	1	1	1	2	2	2	2	2	2	2	2	2	2	2	2	2	2	2	2	2	10	1	1
2016	312300	26	1	Branca	1	2	1	2	2	1	2	2	2	2	2	2	2	2	2	2	2	2	2	2	10	1	1
2016	316290	56	1	Branca	1	1	1	2	2	2	2	2	2	2	2	2	2	2	2	2	2	2	2	2	10	1	1
2016	310620	37	1	Branca	1	1	1	2	2	1	2	2	2	2	2	2	2	1	2	2	2	2	2	2	10	1	1
2016	316210	78	1	Branca	1	2	1	2	1	1	2	2	2	2	1	1	2	1	2	2	2	2	1	2	10	1	1
2016	310620	45	1	Branca	1	1	1	2	2	2	2	2	1	2	2	2	2	1	2	2	2	2	2	2	10	1	1
2016	316210	65	1	Branca	1	1	1	2	1	1	2	2	2	2	1	1	2	1	2	2	2	2	1	2	10	1	1
2016	315160	39	1	Branca	1	1	1	1	1	1	1	2	2	2	2	2	2	1	2	2	2	2	2	2	10	1	1
2016	314820	43	1	Branca	1	1	2	1	2	2	2	1	2	2	2	2	2	2	2	2	2	2	2	2	10	1	1
2016	314995	33	1	Branca	1	1	1	2	2	2	2	2	1	2	1	1	1	1	2	2	2	2	2	2	10	1	1
2016	314390	79	1	Branca	1	2	1	2	2	1	2	2	2	2	2	2	2	2	2	2	2	2	2	2	10	1	9
2016	316210	64	1	Branca	1	2	1	2	2	1	2	2	2	2	1	2	2	1	2	2	2	2	2	2	10	1	1
2016	315733	42	1	Branca	1	1	1	1	1	1	1	2	1	1	2	2	2	1	2	2	2	2	2	2	10	1	1
2016	315410	43	1	Branca	1	1	1	1	2	2	1	2	2	2	1	2	2	2	2	1	2	2	2	2	10	1	1
2016	310230	17	1	Branca	1	1	1	1	2	2	1	2	2	2	2	2	2	2	2	2	2	2	2	2	10	1	1
2016	313350	60	1	Branca	1	1	1	2	2	2	2	2	2	2	2	2	2	2	2	2	2	2	2	2	10	1	1
2016	316070	12	1	Branca	1	1	1	1	1	1	2	2	2	2	2	1	2	2	2	2	2	2	2	2	10	1	1
2016	317130	47	1	Branca	1	1	1	2	1	1	1	2	2	2	2	2	2	2	2	2	2	2	2	2	10	1	1
2016	313190	22	1	Branca	1	1	1	2	2	2	2	2	2	2	2	2	2	2	2	2	2	2	2	2	10	1	1
2016	313070	42	1	Branca	1	2	2	1	2	2	2	2	2	2	2	2	2	1	2	2	2	2	2	2	10	1	1
2016	313070	72	1	Branca	1	2	2	1	2	1	2	2	1	2	2	2	2	1	2	2	2	2	2	2	10	1	1
2016	313220	15	1	Branca	1	1	1	1	1	1	1	2	2	2	1	2	2	2	2	2	2	2	2	2	10	1	1
2016	314540	35	1	Branca	1	1	2	2	2	2	2	2	2	2	2	2	2	2	2	2	2	2	2	2	10	1	1
2016	315280	31	1	Branca	1	1	1	1	1	1	2	2	2	2	2	2	2	1	2	2	2	2	2	2	10	1	1
2016	311090	14	1	Branca	1	1	1	1	1	1	1	2	2	1	1	1	2	1	2	2	2	2	2	2	10	1	1
2016	316210	27	1	Branca	1	2	2	2	2	1	2	2	2	2	2	2	2	2	2	2	2	2	2	2	10	1	1
2016	310400	57	1	Branca	1	1	1	2	2	2	2	2	2	2	2	2	2	2	2	2	2	2	2	2	10	1	1
2016	313665	41	1	Branca	1	1	1	2	2	2	2	2	2	2	2	2	2	1	2	2	2	2	2	2	10	1	1
2016	311930	46	1	Branca	1	1	2	1	2	1	2	2	2	2	2	2	2	2	2	2	2	2	2	2	10	1	1
2016	310690	16	1	Branca	1	1	2	2	2	2	2	2	2	2	1	2	2	1	2	2	2	2	2	2	10	1	1
2016	312890	48	1	Branca	1	1	1	2	2	2	2	2	2	2	2	2	2	2	2	2	2	2	2	2	10	1	1
2016	313350	37	1	Branca	1	1	1	2	2	2	2	2	2	2	2	2	2	2	2	2	2	2	2	2	10	1	1
2016	316890	81	1	Branca	1	1	1	1	2	2	2	2	2	2	2	2	2	2	2	2	2	2	2	2	10	1	1
2016	317070	11	1	Branca	1	2	1	1	2	1	2	2	2	1	2	2	2	2	2	2	2	2	2	2	10	1	1
2016	317020	38	1	Branca	1	1	1	2	2	2	2	2	2	2	2	2	2	2	2	2	2	2	2	2	10	1	1
2016	310590	20	1	Branca	1	1	1	1	1	1	2	2	2	1	2	1	2	1	2	2	2	2	2	2	10	1	1
2016	313940	52	1	Branca	1	1	1	2	2	2	2	2	2	2	2	2	2	1	2	2	2	2	2	2	10	1	1
2016	316940	33	1	Branca	1	1	1	1	2	2	2	2	2	1	2	1	2	2	2	2	2	2	2	2	10	1	1
2016	313820	35	1	Branca	1	1	1	1	1	1	1	2	1	1	2	2	2	1	2	2	2	2	2	2	10	1	1
2016	316250	23	1	Branca	1	1	2	1	2	2	2	2	2	2	2	2	2	2	2	2	2	2	2	2	10	1	1
2016	310590	47	1	Branca	1	1	1	1	1	1	1	2	2	1	2	1	2	1	2	2	2	2	2	2	10	1	1
2016	315780	62	1	Branca	1	2	1	1	2	2	2	2	2	2	1	1	1	1	2	2	2	2	2	2	10	1	1
2016	317130	55	1	Branca	1	1	1	1	2	1	2	2	1	2	2	1	2	1	2	2	2	2	1	2	10	1	1
2016	310400	32	1	Branca	1	1	1	2	2	2	2	2	2	2	2	2	2	2	2	2	2	2	2	2	10	1	1
2016	313220	63	1	Branca	1	1	1	2	2	2	2	2	2	2	2	2	2	2	2	2	2	2	2	2	10	1	1
2016	315580	66	1	Branca	1	1	2	2	1	2	1	2	2	2	2	2	2	2	1	2	2	2	2	2	10	1	1
2016	313630	17	1	Branca	1	1	1	1	1	1	1	2	2	2	2	2	2	1	2	2	2	2	2	2	10	1	1
2016	317070	30	1	Branca	1	1	1	2	2	1	1	2	1	1	2	2	2	1	2	2	2	2	2	2	10	1	1
2016	315270	51	1	Branca	1	1	1	2	1	1	1	2	2	2	2	1	2	2	2	2	2	2	2	2	10	1	1
2016	311800	58	1	Branca	1	1	1	1	1	1	1	2	2	2	1	2	2	1	2	2	2	2	2	2	10	1	1
2016	312800	32	1	Branca	1	1	1	2	2	2	2	2	2	2	2	2	2	2	2	2	2	2	2	2	10	1	1
2016	317010	29	1	Branca	1	1	1	2	2	2	2	2	2	2	2	2	2	2	2	2	2	2	2	2	10	1	1
2016	310590	36	1	Branca	1	1	1	1	1	1	2	2	2	1	2	2	2	2	2	2	2	2	2	2	10	1	1
2016	314760	81	1	Branca	1	1	2	1	1	1	2	2	2	2	2	2	2	2	2	2	2	2	1	2	10	1	1
2016	317010	55	1	Branca	1	1	1	2	2	2	2	2	2	2	2	2	2	2	2	2	2	2	2	2	10	1	1
2016	316250	34	1	Branca	1	1	2	2	2	2	2	2	2	2	1	2	2	2	2	2	2	2	2	2	10	1	1
2016	314560	58	1	Branca	1	1	1	2	2	1	2	2	2	2	2	2	2	2	2	2	2	2	2	2	10	1	1
2016	314310	14	1	Branca	1	1	1	2	1	1	2	2	2	1	1	2	2	1	2	2	2	2	2	2	10	1	1
2016	312230	47	1	Branca	1	1	1	2	1	1	2	2	2	1	2	2	2	1	2	2	2	2	2	2	10	1	1
2016	313220	16	1	Branca	1	1	1	2	2	2	2	2	2	2	2	2	2	2	2	2	2	2	2	2	10	1	1
2016	313130	17	1	Branca	1	1	1	1	2	2	2	2	2	2	2	2	2	1	2	2	2	2	2	2	10	1	1
2016	315770	42	1	Branca	1	1	1	1	2	2	2	2	2	1	1	2	2	2	2	2	2	2	2	2	10	1	1
2016	311860	80	1	Branca	1	1	1	1	2	2	2	2	2	2	2	2	2	2	2	2	2	2	2	2	10	1	1
2016	312420	69	1	Branca	1	1	1	2	1	1	2	2	2	2	1	2	2	1	2	2	2	2	2	2	10	1	1
2016	316210	48	1	Branca	1	2	2	2	2	1	2	2	2	2	2	2	2	2	2	2	2	2	2	2	10	1	1
2016	312230	12	1	Branca	1	1	1	2	1	1	2	2	2	1	2	2	2	1	2	2	2	2	2	2	10	1	1
2016	314120	24	1	Branca	1	1	1	2	2	1	2	2	2	2	2	2	2	2	2	2	2	2	2	2	10	1	1
2016	315080	32	1	Branca	1	1	1	1	2	2	2	2	2	2	2	2	2	2	2	2	2	2	2	2	10	1	1
2016	314000	48	1	Branca	1	2	1	2	2	2	2	2	2	2	2	2	2	2	2	2	2	2	2	2	10	1	1
2016	316940	32	1	Branca	1	2	1	2	1	1	2	2	2	2	2	2	2	2	2	2	2	2	2	2	10	1	1
2016	317020	1	1	Branca	1	1	1	2	2	2	2	2	2	2	2	2	2	2	2	2	2	2	2	2	10	1	1
2016	317160	30	1	Branca	1	1	1	1	2	2	2	2	2	2	2	2	2	1	2	2	2	2	2	2	10	1	1
2016	313020	46	1	Branca	1	1	1	1	2	2	2	2	2	1	2	1	1	1	2	2	2	2	2	2	10	1	1
2016	310220	33	1	Branca	1	2	1	2	2	1	2	2	2	2	2	2	2	2	2	2	2	2	2	2	10	1	1
2016	313090	30	1	Branca	1	1	1	2	2	2	1	2	2	1	2	2	2	1	2	2	2	2	2	2	10	1	1
2016	315270	28	1	Branca	1	1	1	1	2	1	1	2	2	2	1	1	2	1	2	2	2	2	2	2	10	1	1
2016	312950	58	1	Branca	1	1	1	1	1	1	1	2	2	2	2	2	1	2	2	2	2	2	2	2	10	1	1
2016	317070	25	1	Branca	1	1	1	2	2	1	1	2	1	1	2	2	2	1	2	2	2	2	2	2	10	1	1
2016	311800	30	1	Branca	1	1	1	2	2	2	2	2	2	2	2	2	2	2	2	2	2	2	2	2	10	1	1
2016	312410	27	1	Branca	1	1	2	1	2	2	2	2	2	2	2	2	2	2	2	2	2	2	2	2	10	1	1
2016	317070	1	1	Branca	1	1	1	2	2	2	2	2	2	2	2	2	2	2	2	2	2	2	2	2	10	1	1
2016	317130	48	1	Branca	1	1	2	2	2	2	2	1	2	2	2	2	2	2	2	2	2	2	2	2	10	1	1
2016	314920	35	1	Branca	1	2	2	2	1	2	2	2	2	2	2	2	2	1	2	2	2	2	2	2	10	1
2016	313310	23	1	Branca	1	1	1	1	1	1	1	2	2	1	2	2	1	1	2	2	2	2	2	2	10	1	1
2016	316330	18	1	Branca	1	2	1	1	2	2	2	2	2	2	2	2	2	2	2	2	2	2	2	2	10	1	1
2016	317020	22	1	Branca	1	2	1	2	2	2	2	2	2	2	2	2	2	2	2	2	2	2	2	2	10	1	1
2016	310500	47	1	Branca	1	1	1	2	2	2	2	2	2	2	2	2	2	1	2	2	2	2	2	2	10	1	1
2016	314170	63	1	Branca	1	1	1	1	1	1	1	2	2	2	2	2	2	2	2	2	2	2	2	2	10	1	1
2016	310620	63	1	Branca	1	1	1	2	2	2	2	2	2	2	2	2	2	2	2	2	2	2	2	2	10	1	1
2016	317010	42	1	Branca	1	1	1	2	2	2	2	2	2	2	2	2	2	2	2	2	2	2	2	2	10	1	1
2016	317020	24	1	Branca	1	1	1	2	1	1	1	2	2	1	2	2	2	1	2	2	2	2	2	2	10	1	1
2016	316930	47	1	Branca	1	1	2	2	2	2	2	2	2	2	2	2	2	2	2	2	2	2	2	2	10	1	1
2016	311960	19	1	Branca	1	1	1	1	2	1	1	2	2	2	2	1	2	1	2	2	2	2	2	2	10	1
2016	317020	11	1	Branca	1	1	1	1	2	2	2	2	2	1	2	2	2	1	2	2	2	2	2	2	10	1	1
2016	313300	21	1	Branca	1	1	1	2	2	2	2	2	2	2	2	2	2	2	2	2	2	2	2	2	10	1	1
2016	311860	48	1	Branca	1	1	1	1	1	1	2	2	2	2	2	2	1	1	2	2	2	2	2	2	10	1	1
2016	314910	41	1	Branca	1	1	1	1	2	2	2	2	2	2	2	2	2	1	2	2	2	2	2	2	10	1	1
2016	313440	27	1	Branca	1	2	1	1	1	2	1	2	1	2	2	1	2	1	2	2	2	2	2	2	10	1	1
2016	310690	42	1	Branca	1	1	1	2	2	1	2	2	2	1	1	2	2	1	2	2	2	2	2	2	10	1	1
2016	313810	49	1	Branca	1	2	1	2	2	2	2	2	2	2	2	2	2	2	2	2	1	2	1	2	10	1	1
2016	316250	33	1	Branca	1	1	1	2	2	1	2	2	2	2	2	1	2	2	2	2	2	2	2	2	10	1	1
2016	311860	43	1	Branca	1	1	1	2	1	1	2	2	2	1	2	2	2	1	2	2	2	2	2	2	10	1	1
2016	311430	37	1	Branca	1	1	1	2	1	1	1	2	2	2	2	2	2	2	2	2	2	2	2	2	10	1	1
2016	310160	16	1	Branca	1	1	1	1	2	2	2	2	2	2	2	2	2	2	2	2	2	2	2	2	10	1	1
2016	316100	59	1	Branca	1	1	1	1	2	2	2	2	1	2	2	2	2	2	2	2	2	2	2	2	10	1	1
2016	317020	35	1	Branca	1	1	1	1	2	2	2	2	1	1	2	2	2	2	2	2	2	2	2	2	10	1	1
2016	317130	58	1	Branca	1	1	1	2	2	2	2	2	2	2	2	2	2	2	2	2	2	2	2	2	10	1	1
2016	316890	50	1	Branca	1	1	1	2	2	1	2	2	2	2	2	2	2	1	2	2	2	2	2	2	10	1	1
2016	316970	41	1	Branca	1	1	1	1	2	1	1	2	2	2	2	2	2	2	2	2	2	2	2	2	10	1	1
2016	317020	69	1	Branca	1	1	1	2	2	1	1	2	2	2	2	2	2	1	2	2	2	2	1	2	10	1	1
2016	310690	19	1	Branca	1	1	1	2	1	2	2	2	2	1	1	2	2	1	2	2	2	2	1	2	10	1	1
2016	310620	21	1	Branca	1	1	1	1	2	2	2	2	2	1	2	2	2	1	2	2	2	2	2	2	10	1	1
2016	317020	42	1	Branca	1	1	1	2	2	2	2	2	2	2	2	2	2	2	2	2	2	2	2	2	10	1	1
2016	314000	4	1	Branca	1	2	1	2	2	1	2	2	2	2	2	2	2	2	2	2	2	2	2	2	10	1	1
2016	314070	62	1	Branca	1	1	1	2	2	2	2	2	2	2	2	2	2	2	2	2	2	2	2	2	10	1	1
2016	316070	49	1	Branca	1	1	1	1	2	2	2	2	2	2	2	2	2	2	2	2	2	2	2	2	10	1	1
2016	310020	47	1	Branca	1	2	1	2	2	2	1	2	2	2	2	2	2	2	2	2	2	2	2	2	10	1	1
2016	316940	41	1	Branca	1	1	1	2	2	1	2	2	2	2	2	2	2	2	2	2	2	2	2	2	10	1	1
2016	317070	24	1	Branca	1	1	1	2	2	2	2	2	2	2	2	2	1	2	2	2	2	2	2	2	10	1	1
2016	310620	26	1	Branca	1	1	1	1	2	2	2	2	2	1	2	2	2	2	2	2	2	2	2	2	10	1	1
2016	317070	35	1	Branca	1	1	1	2	2	2	2	2	2	2	2	2	2	2	2	2	2	2	2	2	10	1	1
2016	317180	59	1	Branca	1	1	1	1	2	1	2	2	2	2	1	2	1	1	2	2	2	2	1	2	10	1	1
2016	312950	55	1	Branca	1	1	1	1	1	1	1	2	2	2	2	2	1	1	2	2	2	2	2	2	10	1	1
2016	316250	52	1	Branca	1	1	1	2	2	2	2	2	2	2	2	2	2	2	2	2	2	2	2	2	10	1	1
2016	316250	35	1	Branca	1	2	1	2	2	2	1	1	2	2	2	2	2	2	2	2	2	2	2	2	10	1	1
2016	314920	26	1	Branca	1	2	1	2	2	2	2	2	2	2	2	2	2	1	2	2	2	2	2	2	10	1
2016	313440	21	1	Branca	1	1	1	2	1	1	2	2	2	2	1	2	2	2	2	2	2	2	2	2	10	1	1
2016	311200	9	1	Branca	1	1	1	2	2	2	2	2	2	2	2	2	2	2	2	2	2	2	2	2	10	1	1
2016	316720	40	1	Branca	1	1	1	1	1	1	2	2	2	2	2	2	1	1	2	2	2	2	2	2	10	1	1
2016	311550	26	1	Branca	1	1	1	1	1	2	1	2	2	1	2	2	2	1	2	2	2	2	2	2	10	1	1
2016	311770	70	1	Branca	1	1	1	2	2	2	2	2	2	2	2	2	2	2	2	2	2	2	2	2	10	1	1
2016	314000	17	1	Branca	1	1	1	2	2	2	2	2	2	2	2	2	2	2	2	2	2	2	2	2	10	1	1
2016	310590	16	1	Branca	1	1	1	2	2	1	2	1	2	2	2	2	2	1	2	2	2	2	2	2	10	1	1
2016	313270	83	1	Branca	1	1	1	2	2	2	2	2	2	2	2	2	2	2	2	2	2	2	2	2	10	1	1
2016	317020	42	1	Branca	1	1	1	1	2	2	1	2	2	2	2	2	2	2	2	2	2	2	2	2	10	1	1
2016	317010	31	1	Branca	1	1	1	1	2	2	2	2	2	1	2	2	2	1	2	2	2	2	2	2	10	1	1
2016	314170	31	1	Branca	1	1	1	1	2	1	1	2	2	2	2	2	2	1	2	2	2	2	2	2	10	1	1
2016	316110	55	1	Branca	1	1	1	2	2	1	2	2	1	2	2	2	2	2	2	2	2	2	2	2	10	1	1
2016	317020	48	1	Branca	1	1	1	2	2	2	2	2	2	1	1	2	2	2	2	2	2	2	2	2	10	1	1
2016	317010	63	1	Branca	1	1	1	2	2	2	2	2	2	2	2	2	2	2	2	2	2	2	2	2	10	1	1
2016	310620	30	1	Branca	1	1	1	2	2	2	2	2	2	2	2	2	2	2	2	2	2	2	2	2	10	1	1
2016	314560	58	1	Branca	1	2	2	2	1	1	2	2	2	2	2	2	2	2	2	2	2	2	2	2	10	1	1
2016	316720	37	1	Branca	1	1	1	1	1	1	2	2	2	2	2	2	2	2	2	2	2	2	2	2	10	1	1
2016	310290	26	1	Branca	1	1	1	2	2	2	2	2	2	2	2	2	2	1	2	2	2	2	2	2	10	1	1
2016	314800	43	1	Branca	1	1	1	1	2	2	2	2	2	2	2	2	2	1	2	2	2	2	2	2	10	1	1
2016	314070	69	1	Branca	1	1	1	2	2	2	2	2	2	2	2	2	2	2	2	2	2	2	2	2	10	1	1
2016	314790	23	1	Branca	1	1	2	2	2	2	2	2	2	2	2	2	2	2	2	2	2	2	2	2	10	1	1
2016	316900	40	1	Branca	1	1	1	1	2	2	2	2	2	2	2	2	2	1	2	2	2	2	2	2	10	1	1
2016	310400	41	1	Branca	1	1	1	2	2	2	2	2	2	2	2	2	2	2	2	2	2	2	2	2	10	1	1
2016	311800	29	1	Branca	1	1	1	2	2	2	2	2	2	2	2	2	2	2	2	2	2	2	2	2	10	1	1
2016	317070	43	1	Branca	1	1	1	1	2	2	2	1	2	2	2	2	2	2	2	2	2	2	2	2	10	1	1
2016	314910	61	1	Branca	1	2	2	2	1	2	2	2	2	2	2	2	2	2	2	2	2	2	2	2	10	1	1
2016	310640	79	1	Branca	1	1	1	1	2	2	1	2	1	1	1	1	1	1	1	2	2	2	1	2	10	1	1
2016	314350	17	1	Branca	1	2	2	2	1	1	2	2	2	2	2	2	2	2	2	2	2	2	2	2	10	1	1
2016	310620	47	1	Branca	1	1	1	2	2	2	2	2	2	2	2	2	2	1	2	2	2	2	2	2	10	1	1
2016	314350	48	1	Branca	1	2	2	2	2	1	2	2	2	2	2	2	2	2	2	2	2	2	2	2	10	1	1
2016	311860	62	1	Branca	1	1	2	2	2	2	2	2	2	2	1	2	2	2	1	2	2	2	1	2	10	1	1
2016	312460	47	1	Branca	1	2	1	2	1	2	1	1	2	1	1	2	1	1	2	2	2	2	2	2	10	1	1
2016	315320	29	1	Branca	1	1	2	1	2	1	1	2	2	2	2	2	2	2	2	2	2	2	2	2	10	1	1
2016	316940	62	1	Branca	1	1	2	2	2	2	2	2	1	1	2	2	2	2	2	2	2	2	2	2	10	1	1
2016	313300	27	1	Branca	1	1	1	1	2	2	2	2	2	2	2	2	2	2	2	2	2	2	2	2	10	1	1
2016	312830	40	1	Branca	1	2	1	2	2	1	2	2	2	2	2	2	2	2	2	2	2	2	2	2	10	1	1
2016	316940	18	1	Branca	1	1	1	2	1	2	2	2	2	2	2	2	2	1	2	2	2	2	2	2	10	1	1
2016	316250	55	1	Branca	1	2	1	2	1	2	2	2	1	2	2	2	2	2	2	2	2	2	2	2	10	1	1
2016	312380	54	1	Branca	1	2	1	2	2	2	2	2	2	2	1	2	1	2	2	2	2	2	2	2	10	1	1
2016	310420	62	1	Branca	1	2	1	2	2	2	2	2	2	2	2	2	2	2	2	2	2	2	2	2	10	1	1
2016	316250	68	1	Branca	1	1	1	2	2	2	2	2	2	2	2	2	2	2	2	2	2	2	2	2	10	1	1
2016	313980	37	1	Branca	1	1	1	1	2	2	2	2	2	2	2	2	2	2	2	2	2	2	2	2	10	1	1
2016	313440	40	1	Branca	1	1	1	1	1	1	1	2	1	2	1	2	2	2	2	2	2	1	2	2	10	1	1
2016	315580	18	1	Branca	1	1	1	2	2	2	2	2	2	2	2	2	2	2	2	2	2	2	2	2	10	1	1
2016	313420	22	1	Branca	1	1	1	1	1	1	2	2	2	2	2	2	2	2	2	2	2	2	2	2	10	1	1
2016	313290	32	1	Branca	1	1	1	2	2	2	2	1	2	2	2	1	1	1	2	2	2	2	2	2	10	1	1
2016	310200	43	1	Branca	1	1	1	2	2	2	2	2	2	2	1	2	1	2	2	2	2	2	2	2	10	1	1
2016	313420	71	1	Branca	1	1	1	1	1	1	2	2	2	2	2	2	2	2	2	2	2	2	2	2	10	1	1
2016	314820	11	1	Branca	1	1	1	1	2	1	1	2	2	2	2	2	2	2	2	2	2	2	2	2	10	1	1
2016	313130	43	1	Branca	1	1	1	1	2	2	2	2	2	2	2	2	2	1	2	2	2	2	2	2	10	1	1
2016	317020	55	1	Branca	1	1	1	2	1	1	2	2	2	2	2	2	2	1	2	2	2	2	2	2	10	1	1
2016	313420	60	1	Branca	1	1	1	1	1	1	2	2	2	2	2	2	2	2	2	2	2	2	2	2	10	1	1
2016	313300	56	1	Branca	1	1	1	2	2	2	2	2	2	2	2	2	2	2	2	2	2	2	2	2	10	1	1
2016	316290	44	1	Branca	1	1	1	1	1	2	2	2	2	2	2	2	2	2	2	2	2	2	2	2	10	1	1
2016	312090	26	1	Branca	1	1	1	1	1	1	2	2	2	1	2	2	2	2	2	2	2	2	2	2	10	1	1
2016	314770	39	1	Branca	1	1	1	2	2	2	1	2	2	2	2	2	1	1	2	2	2	2	2	2	10	1
2016	317010	65	1	Branca	1	1	1	2	2	2	2	2	2	2	2	2	2	2	2	2	2	2	2	2	10	1	1
2016	311860	23	1	Branca	1	1	1	2	2	2	2	2	2	2	2	2	2	2	2	2	2	2	2	2	10	1	1
2016	310590	67	1	Branca	1	1	1	1	2	2	2	2	2	2	2	2	2	2	2	2	2	2	2	2	10	1	1
2016	310540	80	1	Branca	1	1	1	2	2	2	2	2	2	2	2	2	2	2	2	2	2	2	2	2	10	1	1
2016	316210	34	1	Branca	1	2	2	2	2	1	2	2	2	2	2	1	2	2	2	2	2	2	2	2	10	1	1
2016	313868	12	1	Branca	1	1	1	2	1	2	2	2	2	2	2	2	2	2	2	2	2	2	2	2	10	1	1
2016	311860	56	1	Branca	1	1	1	2	2	2	2	2	2	2	2	2	2	1	2	2	2	2	2	2	10	1	1
2016	310620	60	1	Branca	1	1	1	2	2	2	2	2	2	2	2	2	2	2	2	2	2	2	2	2	10	1	1
2016	316210	16	1	Branca	1	2	1	2	1	1	2	2	2	2	1	1	2	2	2	2	2	2	2	2	10	1	1
2016	315730	42	1	Branca	1	1	1	1	1	1	2	2	2	2	2	2	1	2	2	2	2	2	2	2	10	1	1
2016	315580	53	1	Branca	1	1	1	2	2	2	2	2	2	2	2	2	2	2	2	2	2	2	2	2	10	1	1
2016	314800	22	1	Branca	1	1	1	1	2	1	2	2	2	2	2	2	2	1	2	2	2	2	2	2	10	1	1
2016	314390	61	1	Branca	1	1	1	2	1	2	2	2	2	2	2	2	2	2	2	2	2	2	2	2	10	1	9
2016	313090	23	1	Branca	1	1	1	2	2	2	2	2	2	2	2	2	2	2	2	2	2	2	2	2	10	1	1
2016	314350	48	1	Branca	1	2	2	2	1	1	2	2	2	2	2	2	2	2	2	2	2	2	2	2	10	1	1
2016	313300	44	1	Branca	1	1	1	2	2	2	2	2	2	2	2	2	2	2	2	2	2	2	2	2	10	1	1
2016	310400	71	1	Branca	1	1	1	2	2	2	2	2	2	2	2	2	2	2	2	2	2	2	2	2	10	1	1
2016	317070	53	1	Branca	1	1	1	2	2	2	2	2	2	2	1	2	2	1	2	2	2	2	1	2	10	1	1
2016	316990	51	1	Branca	1	1	1	2	2	2	2	2	2	2	2	2	2	1	2	2	2	2	2	2	10	1	1
2016	313300	33	1	Branca	1	1	1	2	2	2	2	2	2	2	2	2	2	2	2	2	2	2	2	2	10	1	1
2016	314350	20	1	Branca	1	1	1	2	2	2	2	2	2	2	2	2	2	2	2	2	2	2	1	2	10	1	1
2016	314350	68	1	Branca	1	1	1	1	1	1	2	2	2	2	2	2	2	2	2	2	2	2	2	2	10	1	1
2016	310590	15	1	Branca	1	1	1	2	1	1	2	2	2	2	1	2	2	2	2	2	2	2	2	2	10	1	1
2016	314437	45	1	Branca	1	1	1	2	2	2	2	2	2	2	2	2	2	1	2	2	2	2	2	2	10	1	1
2016	317070	45	1	Branca	1	1	1	2	1	1	1	2	1	1	1	2	2	1	2	2	2	2	1	2	10	1	1
2016	315370	1	1	Branca	1	1	1	2	2	2	2	2	2	2	2	2	1	1	2	2	2	2	2	2	10	1	1
2016	315210	47	1	Branca	1	1	1	2	2	2	2	2	2	2	2	2	2	2	2	2	2	2	2	2	10	1	1
2016	311970	56	1	Branca	1	1	1	2	2	2	2	2	1	2	1	2	2	1	2	2	2	2	2	2	10	1	1
2016	317020	47	1	Branca	1	1	1	2	1	1	2	1	1	1	1	1	2	1	2	2	2	2	2	2	10	1	1
2016	317010	23	1	Branca	1	1	1	2	2	2	2	2	2	2	2	2	2	2	2	2	2	2	2	2	10	1	1
2016	310200	18	1	Branca	1	1	1	2	2	2	2	2	2	2	2	2	2	2	2	2	2	2	2	2	10	1
2016	310590	46	1	Branca	1	1	1	2	1	1	2	2	2	2	2	2	2	2	2	2	2	2	2	2	10	1	1
2016	317070	77	1	Branca	1	1	1	2	2	1	2	2	2	2	2	2	2	2	1	2	2	2	1	2	10	1	1
2016	317130	41	1	Branca	1	1	1	2	2	2	2	2	2	2	2	2	2	2	2	2	2	2	2	2	10	1	1
2016	313220	54	1	Branca	1	1	1	2	2	2	2	2	2	2	2	2	2	2	2	2	2	2	2	2	10	1	1
2016	317120	70	1	Branca	1	1	1	2	2	2	2	2	2	2	2	2	2	2	2	2	2	2	2	2	10	1	1
2016	313220	61	1	Branca	1	1	1	2	1	1	1	2	2	2	2	2	2	2	2	2	2	2	2	2	10	1	1
2016	317010	31	1	Branca	1	1	1	1	2	1	2	1	2	2	2	2	2	1	2	2	2	2	2	2	10	1	1
2016	312230	22	1	Branca	1	1	1	2	1	1	2	2	2	1	2	2	2	1	2	2	2	2	2	2	10	1	1
2016	316720	22	1	Branca	1	1	1	1	1	1	2	2	2	2	2	2	2	1	2	2	2	2	2	2	10	1	1
2016	313220	54	1	Branca	1	1	1	2	1	1	2	2	2	2	2	2	2	2	2	2	2	2	2	2	10	1	1
2016	317130	44	1	Branca	1	1	1	1	1	1	1	2	2	1	1	2	1	1	2	2	2	2	2	2	10	1	1
2016	310620	41	1	Branca	1	1	1	2	2	2	2	2	2	2	2	2	2	2	2	2	2	2	2	2	10	1
2016	313090	68	1	Branca	1	2	1	2	2	2	1	2	2	1	2	2	2	1	2	2	2	2	2	2	10	1	1
2016	312230	33	1	Branca	1	1	1	2	1	1	2	2	2	2	2	2	2	1	2	2	2	2	2	2	10	1	1
2016	317130	31	1	Branca	1	1	1	2	2	1	2	2	2	2	2	2	2	2	2	2	2	2	2	2	10	1	1
2016	311860	41	1	Branca	1	1	1	2	2	2	2	2	2	2	2	2	2	1	2	2	2	2	2	2	10	1	1
2016	310710	62	1	Branca	1	1	1	2	1	1	2	2	2	2	2	2	2	2	1	2	2	2	1	2	10	1	1
2016	311770	48	1	Branca	1	1	1	2	1	2	2	2	2	2	2	2	2	1	2	2	2	2	2	2	10	1	1
2016	315780	13	1	Branca	1	2	1	1	2	2	2	2	2	2	1	1	1	1	2	2	2	2	2	2	10	1	1
2016	315210	34	1	Branca	1	1	1	1	2	2	1	2	2	2	2	2	2	2	2	2	2	2	2	2	10	1	1
2016	316470	19	1	Branca	1	1	1	2	2	1	1	2	2	2	2	2	2	2	2	2	2	2	2	2	10	1	1
2016	317010	63	1	Branca	1	1	1	2	2	2	2	2	2	2	2	2	2	2	2	2	2	2	2	2	10	1	1
2016	317043	45	1	Branca	1	1	1	1	2	1	1	1	2	1	2	2	2	2	2	2	2	2	2	2	10	1	1
2016	317010	54	1	Branca	1	1	1	2	2	2	2	2	2	2	2	2	2	2	2	2	2	2	2	2	10	1	1
2016	314800	11	1	Branca	1	1	1	1	2	2	2	2	2	2	2	2	2	2	2	2	2	2	2	2	10	1	1
2016	317010	37	1	Branca	1	1	1	2	2	2	2	2	2	2	2	2	2	2	2	2	2	2	2	2	10	1	1
2016	317010	16	1	Branca	1	1	1	2	2	2	2	2	2	2	2	2	2	2	2	2	2	2	2	2	10	1	1
2016	317200	18	1	Branca	1	2	1	2	2	2	1	2	2	2	1	2	2	2	2	2	2	2	2	2	10	1	1
2016	313840	58	1	Branca	1	2	2	2	2	2	1	2	2	2	2	2	2	1	2	2	2	2	2	2	10	1	1
2016	313540	49	1	Branca	1	1	1	2	1	1	2	2	2	2	1	2	2	2	2	2	2	2	2	2	10	1	1
2016	311860	27	1	Branca	1	1	1	2	2	1	2	2	2	2	2	2	2	2	2	2	2	2	2	2	10	1	1
2016	310400	28	1	Branca	1	1	1	2	2	2	2	2	2	2	2	2	2	2	2	2	2	2	2	2	10	1	1
2016	310400	7	1	Branca	1	1	1	2	2	2	2	2	2	2	2	2	2	2	2	2	2	2	2	2	10	1	1
2016	317010	56	1	Branca	1	1	1	2	2	2	2	2	2	2	2	2	2	2	2	2	2	2	2	2	10	1	1
2016	310400	73	1	Branca	1	1	1	2	2	2	2	2	2	2	2	2	2	2	2	2	2	2	2	2	10	1	1
2016	310620	52	1	Branca	1	1	1	1	1	1	1	1	1	1	1	1	1	1	2	2	2	2	2	2	10	1	1
2016	317000	11	1	Branca	1	1	1	1	2	2	1	2	2	1	2	2	2	2	2	2	2	2	2	2	10	1	1
2016	312230	51	1	Branca	1	1	1	2	2	2	1	2	2	2	2	1	2	2	2	2	2	2	2	2	10	1	1
2016	315580	59	1	Branca	1	1	1	2	1	1	2	1	1	2	1	1	1	1	2	2	2	2	1	2	10	1	1
2016	314800	30	1	Branca	1	1	1	1	2	2	2	2	2	2	2	2	2	1	2	2	2	2	2	2	10	1	1
2016	310020	68	1	Branca	1	2	2	2	2	2	1	2	2	2	2	2	2	2	2	2	2	2	2	2	10	1	1
2016	316470	52	1	Branca	1	1	1	2	2	1	2	2	2	2	1	2	2	1	2	2	2	2	2	2	10	1	1
2016	316190	66	1	Branca	1	1	1	2	2	2	2	2	2	2	2	2	2	2	2	2	2	2	2	2	10	1	1
2016	311860	31	1	Branca	1	1	1	1	1	1	2	2	2	1	1	2	2	1	2	2	2	2	2	2	10	1	1
2016	313220	69	1	Branca	1	1	1	2	2	2	2	2	2	2	2	2	2	2	2	2	2	2	2	2	10	1	1
2016	316210	41	1	Branca	1	2	1	2	1	1	2	2	2	2	1	1	2	1	2	2	2	2	2	2	10	1	1
2016	316210	43	1	Branca	1	2	1	2	1	1	2	2	2	2	1	1	2	1	2	2	2	2	2	2	10	1	1
2016	317010	5	1	Branca	1	1	1	2	2	2	2	2	2	2	2	2	2	2	2	2	2	2	2	2	10	1	1
2016	317010	77	1	Branca	1	1	1	2	2	2	2	2	2	2	2	2	2	2	2	2	2	2	2	2	10	1	1
2016	313300	12	1	Branca	1	1	1	2	2	2	2	2	2	2	2	2	2	2	2	2	2	2	2	2	10	1	1
2016	310860	16	1	Branca	1	1	1	2	2	2	2	2	2	2	2	2	2	1	2	2	2	2	2	2	10	1	1
2016	310490	24	1	Branca	1	2	1	2	2	2	2	2	2	2	2	2	2	2	2	2	2	2	2	2	10	1	1
2016	313420	8	1	Branca	1	1	1	1	1	1	2	2	2	2	2	2	2	2	2	2	2	2	2	2	10	1	1
2016	315730	15	1	Branca	1	1	1	1	1	1	2	2	2	2	2	2	1	2	2	2	2	2	2	2	10	1	1
2016	313820	44	1	Branca	1	1	2	1	2	2	2	2	2	2	2	2	2	2	2	2	2	2	2	2	10	1	1
2016	315110	27	1	Branca	1	1	1	1	1	1	1	2	2	2	2	2	2	2	2	2	2	2	2	2	10	1	1
2016	311800	17	1	Branca	1	1	1	2	1	2	1	2	2	2	2	2	2	2	2	2	2	2	2	2	10	1	1
2016	317130	32	1	Branca	1	1	2	1	2	2	2	1	1	2	2	1	2	1	2	2	2	2	2	2	10	1	1
2016	313350	55	1	Branca	1	1	1	2	2	2	2	2	2	2	2	2	2	2	2	2	2	2	2	2	10	1	1
2016	310400	44	1	Branca	1	1	1	2	2	2	2	2	2	2	2	2	2	2	2	2	2	2	2	2	10	1	1
2016	313840	33	1	Branca	1	1	1	2	2	1	1	2	2	1	2	2	2	2	2	2	2	2	2	2	10	1	1
2016	310220	14	1	Branca	1	1	1	2	2	2	2	2	2	2	2	1	2	2	2	2	2	2	2	2	10	1	1
2016	314160	10	1	Branca	1	2	1	2	2	2	2	2	2	2	2	2	2	2	2	2	2	2	2	2	10	1	1
2016	310620	60	1	Branca	1	1	1	2	2	2	2	2	2	2	2	2	2	2	2	2	2	2	2	2	10	1	1
2016	311800	31	1	Branca	1	1	1	2	1	1	1	2	1	2	2	2	2	2	2	2	2	2	2	2	10	1	1
2016	316290	53	1	Branca	1	1	1	1	2	2	2	2	1	2	2	2	2	2	2	2	2	2	2	2	10	1	1
2016	315420	70	1	Branca	1	1	1	2	2	2	2	2	1	2	2	2	2	2	1	2	2	2	1	2	10	1	1
2016	316070	59	1	Branca	1	1	1	1	2	2	2	2	2	2	2	2	2	2	2	2	2	2	2	2	10	1	1
2016	312850	10	1	Branca	1	2	1	2	2	1	2	2	2	2	2	2	2	2	2	2	2	2	2	2	10	1	1
2016	311120	18	1	Branca	1	1	1	2	2	2	2	2	2	1	2	2	2	1	2	2	2	2	2	2	10	1	1
2016	313420	57	1	Branca	1	2	1	2	2	2	2	2	2	2	2	2	2	1	2	2	2	2	2	2	10	1	1
2016	310400	31	1	Branca	1	1	1	2	2	2	2	2	2	2	2	2	2	2	2	2	2	2	2	2	10	1	1
2016	310400	57	1	Branca	1	1	1	2	2	2	2	2	2	2	2	2	2	2	2	2	2	2	2	2	10	1	1
2016	315340	44	1	Branca	1	1	1	1	2	2	1	2	2	2	2	2	2	2	2	2	2	2	2	2	10	1	1
2016	310400	57	1	Branca	1	1	1	2	2	2	2	2	2	2	2	2	2	2	2	2	2	2	2	2	10	1	1
2016	312980	15	1	Branca	1	1	1	2	2	2	2	2	2	2	2	2	2	2	2	2	2	2	2	2	10	1	1
2016	316250	51	1	Branca	1	1	1	2	2	2	2	2	2	2	2	2	2	2	2	2	2	2	2	2	10	1	1
2016	310400	50	1	Branca	1	1	1	2	2	2	2	2	2	2	2	2	2	2	2	2	2	2	2	2	10	1	1
2016	316990	50	1	Branca	1	1	1	2	2	2	2	2	2	2	2	2	2	1	2	2	2	2	2	2	10	1	1
2016	311860	45	1	Branca	1	1	1	2	1	1	2	2	2	1	2	2	1	2	2	2	2	2	2	2	10	1	1
2016	310400	26	1	Branca	1	1	1	2	2	2	2	2	2	2	2	2	2	2	2	2	2	2	2	2	10	1	1
2016	314910	20	1	Branca	1	1	1	2	2	2	2	2	2	2	2	2	2	2	2	2	2	2	2	2	10	1	1
2016	317010	9	1	Branca	1	1	1	2	2	2	2	2	2	2	2	2	2	2	2	2	2	2	2	2	10	1	1
2016	317070	10	1	Branca	1	1	2	2	2	2	2	2	2	2	2	2	2	2	2	2	2	2	2	2	10	1	1
2016	317130	66	1	Branca	1	1	1	2	1	1	2	2	2	2	2	2	2	2	2	2	2	2	2	2	10	1	1
2016	317200	37	1	Branca	1	1	1	2	1	1	1	2	2	2	2	2	2	2	2	2	2	2	2	2	10	1	1
2016	317020	59	1	Branca	1	1	1	2	2	2	2	2	2	2	2	2	2	2	2	2	2	2	2	2	10	1
2016	312830	52	1	Branca	1	1	2	2	2	2	2	2	2	2	2	2	2	2	2	2	2	2	2	2	10	1	1
2016	310590	28	1	Branca	1	1	1	1	1	1	2	2	2	2	1	1	1	1	2	2	2	2	2	2	10	1	1
2016	314350	35	1	Branca	1	1	1	1	1	1	2	2	2	2	2	2	2	2	2	2	2	2	2	2	10	1	1
2016	317010	62	1	Branca	1	1	1	2	2	2	2	2	2	2	2	2	2	2	2	2	2	2	2	2	10	1	1
2016	314710	18	1	Branca	1	1	1	2	2	2	2	2	2	2	2	2	2	2	2	2	2	2	2	2	10	1	1
2016	314710	65	1	Branca	1	1	1	2	2	2	2	2	2	2	2	2	2	2	2	2	2	2	2	2	10	1	1
2016	313220	42	1	Branca	1	1	1	2	2	2	2	2	2	2	2	2	2	2	2	2	2	2	2	2	10	1	1
2016	315270	2	1	Branca	1	2	1	2	1	1	2	2	2	2	1	1	1	2	2	2	2	2	2	2	10	1	1
2016	310560	46	1	Branca	1	1	2	2	2	2	2	2	2	2	2	2	2	2	2	2	2	2	2	2	10	1	1
2016	313220	25	1	Branca	1	1	1	2	2	2	2	2	2	2	2	2	2	2	2	2	2	2	2	2	10	1	1
2016	310620	32	1	Branca	1	2	1	1	2	2	2	2	2	1	2	2	2	1	2	2	2	2	2	2	10	1	1
2016	317130	64	1	Branca	1	1	1	2	2	2	1	2	2	2	2	1	2	2	2	2	2	2	1	2	10	1	1
2016	317130	42	1	Branca	1	1	1	2	2	2	2	2	2	2	2	2	2	2	2	2	2	2	2	2	10	1	1
2016	310400	8	1	Branca	1	1	1	2	2	2	2	2	2	2	2	2	2	2	2	2	2	2	2	2	10	1	1
2016	310400	43	1	Branca	1	1	1	2	2	2	2	2	2	2	2	2	2	2	2	2	2	2	2	2	10	1	1
2016	310400	18	1	Branca	1	1	1	2	2	2	2	2	2	2	2	2	2	2	2	2	2	2	2	2	10	1	1
2016	315250	28	1	Branca	1	2	1	2	2	1	2	2	2	2	2	2	2	2	2	2	2	2	2	2	10	1	1
2016	310400	59	1	Branca	1	1	1	2	2	2	2	2	2	2	2	2	2	2	2	2	2	2	2	2	10	1	1
2016	310400	71	1	Branca	1	1	1	2	2	2	2	2	2	2	2	2	2	2	2	2	2	2	2	2	10	1	1
2016	316940	25	1	Branca	1	2	2	1	1	1	2	2	2	2	2	2	2	2	2	2	2	2	2	2	10	1	1
2016	313840	76	1	Branca	1	1	2	2	2	2	1	2	2	2	2	2	2	2	2	2	2	2	1	2	10	1	1
2016	311430	62	1	Branca	1	1	1	2	2	2	2	2	2	2	2	2	2	2	1	2	2	2	1	2	10	1	1
2016	313240	61	1	Branca	1	1	1	2	2	2	2	2	2	2	2	2	2	2	2	2	2	2	2	2	10	1	1
2016	317130	57	1	Branca	1	1	1	2	1	1	1	2	2	1	2	2	2	1	2	2	2	2	1	2	10	1	1
2016	311860	58	1	Branca	1	1	1	2	1	1	2	2	2	2	2	2	2	2	2	2	2	2	2	2	10	1	1
2016	313420	24	1	Branca	1	1	1	2	2	2	2	2	2	2	2	2	2	2	2	2	2	2	2	2	10	1	1
2016	310260	39	1	Branca	1	1	1	1	1	2	1	2	2	2	2	2	2	1	2	2	2	2	2	2	10	1	1
2016	317020	53	1	Branca	1	1	1	1	2	2	1	2	2	2	2	2	2	1	2	2	2	2	1	2	10	1	1
2016	310400	43	1	Branca	1	1	1	2	2	2	2	2	2	2	2	2	2	2	2	2	2	2	2	2	10	1	1
2016	317010	55	1	Branca	1	1	1	2	2	2	2	2	2	2	2	2	2	2	2	2	2	2	2	2	10	1	1
2016	316070	35	1	Branca	1	1	1	1	1	1	2	2	2	2	2	1	2	1	2	2	2	2	2	2	10	1	1
2016	317010	21	1	Branca	1	1	1	1	2	2	2	2	2	2	2	2	2	2	2	2	2	2	2	2	10	1	1
2016	310400	50	1	Branca	1	1	1	2	2	2	2	2	2	2	2	2	2	2	2	2	2	2	2	2	10	1	1
2016	317200	12	1	Branca	1	1	1	2	2	2	1	2	2	2	2	2	2	2	2	2	2	2	2	2	10	1	1
2016	317020	16	1	Branca	1	1	1	2	2	2	1	2	2	2	2	2	2	1	2	2	2	2	2	2	10	1	1
2016	315580	78	1	Branca	1	1	1	2	1	2	2	2	2	2	2	2	2	2	2	2	2	2	2	2	10	1	1
2016	315780	16	1	Branca	1	1	1	1	2	1	2	1	1	2	1	1	1	1	2	2	2	2	2	2	10	1	1
2016	313350	22	1	Branca	1	1	1	2	2	2	2	2	2	2	2	2	2	2	2	2	2	2	2	2	10	1	1
2016	315733	28	1	Branca	1	1	1	1	1	1	1	2	2	1	2	2	2	1	2	2	2	2	2	2	10	1	1
2016	315780	23	1	Branca	1	2	1	1	2	2	2	2	2	2	1	1	1	1	2	2	2	2	2	2	10	1	1
2016	317070	44	1	Branca	1	1	1	2	1	2	2	2	2	2	2	2	2	2	2	2	2	2	1	2	10	1	1
2016	314820	51	1	Branca	1	1	1	1	1	1	1	2	1	1	2	2	2	1	2	2	2	2	2	2	10	1	1
2016	314350	65	1	Branca	1	2	2	2	1	1	2	2	2	2	2	2	2	2	2	2	2	2	2	2	10	1	1
2016	314350	42	1	Branca	1	2	2	2	1	1	2	2	2	2	2	2	2	2	2	2	2	2	2	2	10	1	1
2016	316250	78	1	Branca	1	1	2	2	1	2	2	2	2	2	2	2	2	2	2	2	2	2	2	2	10	1	1
2016	310900	4	1	Branca	1	1	2	2	2	2	2	2	2	2	2	2	2	2	2	2	2	2	2	2	10	1	1
2016	317020	45	1	Branca	1	1	1	1	2	2	2	2	2	2	2	2	2	1	2	2	2	2	2	2	10	1	1
2016	315830	42	1	Branca	1	1	1	2	2	2	2	2	2	2	2	2	2	2	2	2	2	2	2	2	10	1	1
2016	310620	26	1	Branca	1	1	1	2	2	2	2	2	2	2	2	2	2	2	2	2	2	2	2	2	10	1	1
2016	317010	26	1	Branca	1	1	1	1	1	1	2	2	2	2	2	2	2	2	2	2	2	2	2	2	10	1	1
2016	314437	24	1	Branca	1	1	1	1	2	1	2	2	2	2	2	1	2	1	2	2	2	2	2	2	10	1	1
2016	316180	51	1	Branca	1	1	1	2	1	2	1	2	2	1	2	2	2	1	2	2	2	2	2	2	10	1	1
2016	313050	44	1	Branca	1	1	1	2	2	1	2	2	2	2	2	2	2	2	2	2	2	2	2	2	10	1	1
2016	313900	16	1	Branca	1	1	2	2	2	2	2	2	2	2	2	2	2	2	2	2	2	2	2	2	10	1	1
2016	316553	46	1	Branca	1	1	1	2	2	2	2	2	2	2	2	2	2	2	2	2	2	2	2	2	10	1	1
2016	310560	28	1	Branca	1	1	1	1	1	1	2	2	2	2	2	2	1	2	2	2	2	2	2	2	10	1	1
2016	312410	38	1	Branca	1	1	1	2	2	2	2	2	2	2	2	2	2	2	2	2	2	2	2	2	10	1	1
2016	316470	46	1	Branca	1	1	1	2	1	1	1	2	1	1	2	1	1	1	2	2	2	2	2	2	10	1	1
2016	317020	14	1	Branca	1	1	1	1	1	2	1	2	2	2	2	2	2	2	2	2	2	2	2	2	10	1	1
2016	313970	61	1	Branca	1	2	1	2	2	1	2	2	2	2	2	2	2	2	2	2	2	2	2	2	10	1
2016	310560	31	1	Branca	1	1	1	1	1	1	2	2	2	2	2	2	1	2	2	2	2	2	2	2	10	1	1
2016	314350	13	1	Branca	1	1	1	1	1	1	2	2	2	2	2	2	2	2	2	2	2	2	2	2	10	1	1
2016	313300	47	1	Branca	1	1	1	2	2	2	2	2	2	2	2	2	2	2	2	2	2	2	2	2	10	1	1
2016	314820	31	1	Branca	1	1	1	2	2	2	2	2	2	2	2	2	2	2	2	2	2	2	2	2	10	1	1
2016	310560	49	1	Branca	1	1	1	2	2	2	2	2	2	2	2	2	2	1	2	2	2	2	2	2	10	1	1
2016	315080	69	1	Branca	1	1	2	1	1	2	2	2	2	2	2	2	2	2	2	2	2	2	1	2	10	1	1
2016	317020	27	1	Branca	1	1	1	2	1	1	1	2	2	1	2	2	2	1	2	2	2	2	2	2	10	1	1
2016	317070	19	1	Branca	1	1	1	2	1	2	1	1	1	1	2	2	2	2	2	2	2	2	2	2	10	1	1
2016	317070	64	1	Branca	1	1	1	2	1	2	1	2	1	1	2	2	2	2	2	2	2	2	2	2	10	1	1
2016	317130	18	1	Branca	1	1	2	2	2	1	2	2	2	1	2	2	2	1	2	2	2	2	2	2	10	1	1
2016	312700	13	1	Branca	1	1	1	1	1	1	1	2	2	2	2	2	2	2	2	2	2	2	2	2	10	1
2016	316720	57	1	Branca	1	1	1	1	1	1	2	2	2	2	2	2	2	1	2	2	2	2	2	2	10	1	1
2016	316720	32	1	Branca	1	1	1	1	2	2	2	2	2	2	2	2	2	1	2	2	2	2	2	2	10	1	1
2016	311860	17	1	Branca	1	1	1	2	2	2	2	2	2	2	2	2	2	2	2	2	2	2	2	2	10	1	1
2016	316990	30	1	Branca	1	1	2	2	1	2	2	2	2	2	2	2	2	2	2	2	2	2	2	2	10	1	1
2016	310590	23	1	Branca	1	2	2	2	1	1	2	2	2	2	2	2	2	2	2	2	2	2	2	2	10	1	1
2016	314910	32	1	Branca	1	2	1	2	2	1	2	2	2	2	2	1	2	1	2	2	2	2	2	2	10	1	1
2016	313980	47	1	Branca	1	1	1	2	2	2	2	2	2	2	2	2	2	2	2	2	2	2	2	2	10	1
2016	317020	44	1	Branca	1	1	1	2	2	2	2	2	2	2	2	2	2	2	2	2	2	2	2	2	10	1	1
2016	316940	48	1	Branca	1	2	1	2	2	1	2	2	1	1	2	2	2	2	2	2	2	2	2	2	10	1	1
2016	311860	51	1	Branca	1	1	1	2	2	2	2	2	2	2	2	2	2	2	2	2	2	2	2	2	10	1	1
2016	314910	43	1	Branca	1	1	1	1	1	1	2	2	2	2	2	2	2	1	2	2	2	2	2	2	10	1	1
2016	312230	12	1	Branca	1	1	1	2	1	1	2	2	2	2	2	2	2	1	2	2	2	2	2	2	10	1	1
2016	316940	70	1	Branca	1	1	1	2	1	1	2	2	1	1	2	2	2	1	2	2	2	2	2	2	10	1	1
2016	313630	47	1	Branca	1	1	1	1	1	1	1	2	1	1	2	2	2	2	2	2	2	2	2	2	10	1	1
2016	314350	36	1	Branca	1	1	1	1	1	1	2	2	2	2	2	2	2	2	2	2	2	2	2	2	10	1	1
2016	314480	25	1	Branca	1	1	1	1	2	2	2	2	2	1	2	2	2	1	2	2	2	2	2	2	10	1	1
2016	313300	34	1	Branca	1	1	2	2	2	2	2	2	2	2	2	2	2	1	2	2	2	2	2	2	10	1	1
2016	317010	42	1	Branca	1	1	1	1	2	2	2	1	2	2	2	1	2	1	2	2	2	2	2	2	10	1	1
2016	317043	1	1	Branca	1	1	1	1	1	1	1	1	2	1	2	2	2	2	2	2	2	2	2	2	10	1	1
2016	313980	52	1	Branca	1	1	1	1	2	2	2	2	2	2	2	2	2	1	2	2	2	2	2	2	10	1	1
2016	313300	33	1	Branca	1	1	1	2	2	2	2	2	2	2	2	2	2	2	2	2	2	2	2	2	10	1	1
2016	315860	34	1	Branca	1	2	1	2	1	1	2	2	2	2	2	2	2	2	2	2	2	2	2	2	10	1	1
2016	313300	38	1	Branca	1	1	1	2	2	2	2	2	2	2	2	2	2	2	2	2	2	2	2	2	10	1	1
2016	313300	23	1	Branca	1	1	1	1	1	1	1	2	2	2	2	2	2	2	2	2	2	2	2	2	10	1	1
2016	313840	59	1	Branca	1	1	2	1	2	2	2	2	2	1	2	1	2	1	2	2	2	2	2	2	10	1	1
2016	312270	59	1	Branca	1	1	1	1	2	2	2	2	2	2	2	2	2	2	2	2	2	2	1	2	10	1	1
2016	314350	46	1	Branca	1	1	1	1	1	1	2	2	1	2	2	2	2	2	2	2	2	2	2	2	10	1	1
2016	315820	50	1	Branca	1	1	2	2	2	2	2	2	2	2	2	2	2	1	2	2	2	2	2	2	10	1	1
2016	316720	42	1	Branca	1	1	1	1	2	2	2	2	2	2	2	2	2	1	2	2	2	2	2	2	10	1	1
2016	314560	27	1	Branca	1	1	1	2	2	2	1	2	2	2	2	2	2	2	2	2	2	2	2	2	10	1	1
2016	313090	22	1	Branca	1	1	1	2	2	2	2	2	2	2	2	2	2	1	2	2	2	2	2	2	10	1	1
2016	313420	78	1	Branca	1	1	1	1	1	1	2	2	2	2	2	2	2	2	2	2	2	2	2	2	10	1	1
2016	315430	4	1	Branca	1	1	1	2	2	2	2	2	2	2	2	2	2	2	2	2	2	2	2	2	10	1	1
2016	310620	56	1	Branca	1	1	1	1	2	1	2	2	2	2	2	2	2	1	2	2	2	2	2	2	10	1	1
2016	313980	58	1	Branca	1	1	1	1	2	2	2	2	2	2	2	2	2	1	2	2	2	2	2	2	10	1	1
2016	312830	14	1	Branca	1	1	2	1	1	2	2	2	2	2	2	2	2	2	2	2	2	2	2	2	10	1	1
2016	313440	27	1	Branca	1	1	1	1	2	1	1	2	1	2	2	2	2	1	2	2	2	2	2	2	10	1	1
2016	315730	67	1	Branca	1	1	1	1	1	1	2	2	2	2	2	2	1	2	2	2	2	2	2	2	10	1	1
2016	313420	38	1	Branca	1	1	1	1	1	1	2	2	2	2	2	2	2	2	2	2	2	2	2	2	10	1	1
2016	316040	40	1	Branca	1	1	1	2	1	2	2	2	2	2	2	2	1	2	2	2	2	2	2	2	10	1	1
2016	313980	23	1	Branca	1	1	1	1	2	2	2	2	2	2	2	2	2	1	2	2	2	2	2	2	10	1	1
2016	311770	46	1	Branca	1	2	1	2	2	1	2	2	2	2	2	2	2	2	2	2	2	2	2	2	10	1	1
2016	313090	48	1	Branca	1	1	1	2	2	2	2	2	2	1	2	2	2	1	2	2	2	2	2	2	10	1	1
2016	311510	65	1	Branca	1	1	1	2	2	2	2	2	2	2	1	1	1	1	2	2	2	2	1	2	10	1	1
2016	312700	18	1	Branca	1	1	2	2	2	2	2	2	2	2	2	2	2	2	2	2	2	2	2	2	10	1
2016	313300	45	1	Branca	1	1	1	2	2	2	1	2	2	1	2	2	2	1	2	2	2	2	2	2	10	1	1
2016	314120	38	1	Branca	1	1	1	1	2	1	2	2	2	2	2	2	2	2	2	2	2	2	2	2	10	1	1
2016	313310	27	1	Branca	1	1	1	2	1	1	2	1	2	1	2	2	2	1	2	2	2	2	2	2	10	1	1
2016	316250	70	1	Branca	1	1	1	2	2	2	2	2	2	2	2	2	2	2	2	2	2	2	2	2	10	1	1
2016	313710	30	1	Branca	1	1	1	2	2	2	2	2	2	2	2	2	2	2	2	2	2	2	2	2	10	1	1
2016	310590	41	1	Branca	1	1	1	1	1	1	2	2	2	1	2	1	2	1	2	2	2	2	2	2	10	1	1
2016	310620	16	1	Branca	1	1	1	2	2	2	2	2	2	1	2	2	2	2	2	2	2	2	2	2	10	1	1
2016	313420	58	1	Branca	1	1	1	2	2	2	2	2	2	2	2	2	2	2	2	2	2	2	2	2	10	1	1
2016	313300	52	1	Branca	1	1	1	2	1	1	1	2	2	2	2	2	2	1	1	2	2	2	1	2	10	1	1
2016	311520	41	1	Branca	1	2	2	2	2	1	2	2	2	2	2	2	2	1	2	2	2	2	2	2	10	1	1
2016	310620	37	1	Branca	1	1	1	1	2	2	2	2	2	1	2	2	1	2	2	2	2	2	2	2	10	1	1
2016	313290	50	1	Branca	1	1	1	2	2	2	2	1	2	2	2	1	1	1	2	2	2	2	2	2	10	1	1
2016	314800	43	1	Branca	1	1	1	1	2	2	2	2	2	2	2	2	2	1	2	2	2	2	2	2	10	1	1
2016	317010	18	1	Branca	1	1	1	2	2	2	2	2	2	2	2	2	2	2	2	2	2	2	2	2	10	1	1
2016	316250	28	1	Branca	1	1	1	1	2	2	2	2	2	2	2	2	2	2	2	2	2	2	2	2	10	1	1
2016	316970	53	1	Branca	1	1	1	1	2	1	1	2	2	2	2	2	2	1	2	2	2	2	2	2	10	1	1
2016	312870	35	1	Branca	1	1	1	2	2	1	2	2	2	2	2	2	2	1	2	2	2	2	2	2	10	1	1
2016	317020	59	1	Branca	1	2	1	2	1	2	2	2	2	2	2	2	2	2	2	2	2	2	2	2	10	1	1
2016	312610	37	1	Branca	1	2	1	2	2	2	2	2	2	1	1	2	2	1	2	2	2	2	2	2	10	1	1
2016	310690	47	1	Branca	1	1	1	2	2	2	2	2	2	1	1	1	2	1	2	2	2	2	2	2	10	1	1
2016	317010	45	1	Branca	1	1	1	2	2	2	2	2	2	2	2	2	2	2	2	2	2	2	2	2	10	1	1
2016	311110	51	1	Branca	1	2	1	2	2	2	1	2	2	2	2	2	2	2	2	2	2	2	2	2	10	1	1
2016	317070	2	1	Branca	1	2	2	2	1	1	2	2	2	2	2	2	2	2	2	2	2	2	2	2	10	1	1
2016	313350	83	1	Branca	1	1	1	2	2	2	2	2	2	2	2	2	2	2	2	2	2	2	2	2	10	1	1
2016	317010	28	1	Branca	1	1	1	2	2	2	2	2	2	2	2	2	2	2	2	2	2	2	2	2	10	1	1
2016	316250	39	1	Branca	1	1	1	1	2	2	2	2	2	2	2	2	2	2	2	2	2	2	2	2	10	1	1
2016	311860	56	1	Branca	1	2	1	2	2	2	2	2	2	1	2	2	2	1	2	2	2	2	2	2	10	1	1
2016	313350	44	1	Branca	1	1	1	2	2	2	2	2	2	2	2	2	2	2	2	2	2	2	2	2	10	1	1
2016	313350	63	1	Branca	1	1	1	2	2	2	2	2	2	2	2	2	2	2	2	2	2	2	2	2	10	1	1
2016	312180	59	1	Branca	1	1	1	1	2	1	2	2	2	2	2	2	2	1	1	2	2	2	1	2	10	1	1
2016	314070	53	1	Branca	1	1	1	2	2	2	2	2	2	2	2	2	2	2	2	2	2	2	2	2	10	1
2016	310430	40	1	Branca	1	1	1	2	2	2	2	2	2	2	2	2	2	2	2	2	2	2	2	2	10	1	1
2016	317070	65	1	Branca	1	1	1	2	2	1	1	2	2	1	2	2	2	2	2	2	2	2	2	2	10	1	1
2016	315080	65	1	Branca	1	1	1	1	2	2	2	2	2	2	2	2	2	1	2	2	2	2	2	2	10	1	1
2016	317070	17	1	Branca	1	1	1	1	2	2	2	2	2	2	2	2	2	1	2	2	2	2	2	2	10	1	1
2016	310690	44	1	Branca	1	1	1	2	2	1	2	2	2	1	1	2	1	2	2	2	2	2	2	2	10	1	1
2016	313220	53	1	Branca	1	1	1	1	1	2	1	2	2	2	1	2	2	1	2	2	2	2	2	2	10	1	1
2016	314460	17	1	Branca	1	1	1	2	2	1	1	2	2	1	2	2	2	1	2	2	2	2	2	2	10	1	1
2016	310920	45	1	Branca	1	2	2	2	1	1	2	2	2	2	2	2	2	2	2	2	2	2	2	2	10	1	1
2016	317070	29	1	Branca	1	2	2	1	2	1	1	1	2	1	2	2	2	1	1	2	2	2	2	2	10	1	1
2016	314390	63	1	Branca	1	1	1	2	2	2	2	2	1	2	2	2	2	2	2	2	2	2	2	2	10	1	9
2016	314710	25	1	Branca	1	1	1	2	2	2	2	2	2	2	2	2	2	2	2	2	2	2	2	2	10	1	1
2016	311860	8	1	Branca	1	1	1	1	2	2	2	2	2	1	2	2	2	1	2	2	2	2	2	2	10	1	1
2016	317020	72	1	Branca	1	1	1	2	1	2	1	2	2	1	2	2	2	1	1	2	2	2	2	2	10	1	1
2016	317020	50	1	Branca	1	1	1	2	2	2	2	2	2	2	2	2	2	2	2	2	2	2	2	2	10	1	1
2016	310690	75	1	Branca	1	1	1	2	1	1	2	2	2	1	1	2	2	1	2	2	2	2	2	2	10	1	1
2016	314070	43	1	Branca	1	1	1	1	2	2	1	2	2	1	1	2	2	1	2	2	2	2	1	2	10	1	1
2016	313970	63	1	Branca	1	2	1	2	2	2	2	2	1	2	1	2	2	2	2	2	2	2	2	2	10	1
2016	310560	41	1	Branca	1	2	1	1	2	2	2	2	2	2	2	1	2	2	2	2	2	2	2	2	10	1	1
2016	314520	31	1	Branca	1	1	1	2	2	2	2	2	2	2	2	2	2	2	2	2	2	2	2	2	10	1	1
2016	317010	27	1	Branca	1	1	1	2	2	2	2	2	2	2	2	2	2	2	2	2	2	2	2	2	10	1	1
2016	317130	12	1	Branca	1	1	1	2	2	2	2	2	2	2	2	2	2	2	2	2	2	2	2	2	10	1	1
2016	310400	41	1	Branca	1	1	1	2	2	2	2	2	2	2	2	2	2	2	2	2	2	2	2	2	10	1	1
2016	314710	17	1	Branca	1	1	1	2	2	2	2	2	2	2	2	2	2	2	2	2	2	2	2	2	10	1	1
2016	312890	36	1	Branca	1	1	1	2	1	1	1	2	2	2	1	2	2	2	2	2	2	2	2	2	10	1	1
2016	317130	11	1	Branca	1	2	1	2	1	1	1	2	2	1	2	2	2	2	2	2	2	2	2	2	10	1	1
2016	317130	11	1	Branca	1	1	1	1	2	2	2	2	2	2	2	2	2	1	2	2	2	2	2	2	10	1	1
2016	317130	59	1	Branca	1	1	1	2	2	1	1	2	2	2	2	2	2	2	2	2	2	2	2	2	10	1	1
2016	313450	15	1	Branca	1	1	1	2	2	2	2	2	2	2	2	2	2	2	2	2	2	2	2	2	10	1	1
2016	313420	66	1	Branca	1	1	1	2	2	2	2	2	2	2	2	2	2	2	2	2	2	2	2	2	10	1	1
2016	313820	68	1	Branca	1	1	2	2	2	1	2	2	2	2	2	2	2	2	2	2	2	2	2	2	10	1	1
2016	316330	79	1	Branca	1	2	1	1	2	2	2	2	2	2	2	2	2	2	2	2	2	2	2	2	10	1	1
2016	311860	59	1	Branca	1	1	1	1	1	1	2	2	2	1	2	2	2	1	2	2	2	2	2	2	10	1	1
2016	311000	26	1	Branca	1	1	1	2	2	2	2	2	2	2	2	2	2	2	2	2	2	2	2	2	10	1	1
2016	310260	34	1	Branca	1	1	2	1	2	1	1	2	2	1	1	2	1	2	2	2	2	2	2	2	10	1	1
2016	310590	57	1	Branca	1	1	1	1	1	1	2	2	2	1	2	1	2	1	2	2	2	2	2	2	10	1	1
2016	316890	45	1	Branca	1	1	1	2	1	2	2	2	2	2	2	2	2	1	2	2	2	2	2	2	10	1	1
2016	317130	36	1	Branca	1	1	1	2	2	2	2	2	2	2	2	2	2	1	2	2	2	2	2	2	10	1	1
2016	317070	3	1	Branca	1	1	1	2	1	2	2	2	2	2	2	2	2	2	2	2	2	2	2	2	10	1	1
2016	310400	54	1	Branca	1	1	1	2	2	2	2	2	2	2	2	2	2	2	2	2	2	2	2	2	10	1	1
2016	310400	43	1	Branca	1	1	1	2	2	2	2	2	2	2	2	2	2	2	2	2	2	2	2	2	10	1	1
2016	316470	53	1	Branca	1	1	1	1	2	2	1	2	2	1	1	1	2	1	2	2	2	2	2	2	10	1	1
2016	313540	46	1	Branca	1	2	2	2	2	1	2	2	2	2	1	2	2	2	2	2	2	2	2	2	10	1	1
2016	315790	5	1	Branca	1	2	1	2	1	1	2	2	2	2	2	2	2	2	2	2	2	2	2	2	10	1	1
2016	313900	22	1	Branca	1	1	1	1	2	2	2	2	2	2	2	2	2	2	2	2	2	2	2	2	10	1
2016	314460	12	1	Branca	1	1	1	2	1	1	2	2	2	1	2	1	2	1	2	2	2	2	2	2	10	1	1
2016	317130	24	1	Branca	1	1	1	2	2	2	2	2	2	2	2	2	2	2	2	2	2	2	2	2	10	1	1
2016	317010	47	1	Branca	1	1	1	2	2	2	2	2	2	2	2	2	2	2	2	2	2	2	2	2	10	1	1
2016	315210	45	1	Branca	1	1	1	2	2	2	2	2	2	2	2	2	2	2	2	2	2	2	2	2	10	1	1
2016	310400	46	1	Branca	1	1	1	2	2	2	2	2	2	2	2	2	2	2	2	2	2	2	2	2	10	1	1
2016	317020	66	1	Branca	1	1	1	2	2	2	1	2	1	2	1	2	2	2	1	2	2	2	1	2	10	1	1
2016	317010	38	1	Branca	1	1	1	2	2	2	2	2	2	2	2	2	2	2	2	2	2	2	2	2	10	1	1
2016	313220	53	1	Branca	1	1	1	1	1	1	1	2	2	2	2	2	2	2	2	2	2	2	2	2	10	1	1
2016	310590	39	1	Branca	1	1	1	1	1	1	2	2	2	1	1	1	1	1	2	2	2	2	2	2	10	1	1
2016	310400	34	1	Branca	1	1	1	2	2	2	2	2	2	2	2	2	2	2	2	2	2	2	2	2	10	1	1
2016	314540	18	1	Branca	1	1	1	2	2	2	2	2	2	2	2	2	1	2	2	2	2	2	2	2	10	1	1
2016	311860	22	1	Branca	1	1	1	2	1	1	2	2	2	2	2	2	2	2	2	2	2	2	2	2	10	1	1
2016	310400	3	1	Branca	1	1	1	2	2	2	2	2	2	2	2	2	2	2	2	2	2	2	2	2	10	1	1
2016	317020	48	1	Branca	1	1	1	2	2	1	1	2	2	2	2	2	2	1	2	2	2	2	2	2	10	1	1
2016	310400	37	1	Branca	1	1	1	2	2	2	2	2	2	2	2	2	2	2	2	2	2	2	2	2	10	1	1
2016	313350	47	1	Branca	1	1	1	2	2	2	2	2	2	2	2	2	2	2	2	2	2	2	2	2	10	1	1
2016	314910	70	1	Branca	1	1	1	2	2	2	2	2	2	2	2	2	2	2	2	2	2	2	2	2	10	1	1
2016	317070	74	1	Branca	1	1	1	2	1	2	2	2	2	2	2	2	2	1	2	2	2	2	1	2	10	1	1
2016	312350	46	1	Branca	1	1	1	1	2	2	1	2	2	2	2	2	2	2	2	2	2	2	2	2	10	1	1
2016	314350	27	1	Branca	1	2	2	2	1	1	2	2	2	2	2	2	2	2	2	2	2	2	2	2	10	1	1
2016	315430	37	1	Branca	1	1	1	1	2	2	2	2	2	1	2	2	2	2	2	2	2	2	2	2	10	1	1
2016	315430	28	1	Branca	1	1	1	2	2	2	2	2	2	1	2	2	2	1	2	2	2	2	2	2	10	1	1
2016	313300	13	1	Branca	1	1	1	1	2	2	2	2	2	2	2	2	2	2	2	2	2	2	2	2	10	1	1
2016	313862	48	1	Branca	1	2	2	1	2	2	2	2	1	2	2	2	2	2	2	2	2	2	2	2	10	1	1
2016	314170	8	1	Branca	1	1	1	1	2	1	1	2	2	2	2	2	2	2	2	2	2	2	2	2	10	1	1
2016	314770	30	1	Branca	1	1	1	2	2	1	1	2	2	2	2	2	1	2	2	2	2	2	2	2	10	1
2016	312230	14	1	Branca	1	1	1	2	1	1	2	2	2	1	2	2	2	1	2	2	2	2	2	2	10	1	1
2016	315430	35	1	Branca	1	1	1	2	2	2	2	2	2	2	1	2	2	1	2	2	2	2	2	2	10	1	1
2016	313300	26	1	Branca	1	1	1	2	2	2	2	2	2	2	2	2	2	2	2	2	2	2	2	2	10	1	1
2016	316990	72	1	Branca	1	1	1	2	2	2	2	2	2	2	2	2	2	1	2	2	2	2	2	2	10	1	1
2016	314915	15	1	Branca	1	2	2	2	2	1	2	2	1	2	1	2	2	2	2	2	2	2	2	2	10	1	1
2016	315060	77	1	Branca	1	1	2	2	1	2	2	2	2	2	2	2	2	2	2	2	2	2	2	2	10	1	1
2016	313290	5	1	Branca	1	1	1	2	2	2	2	1	2	2	2	2	2	1	2	2	2	2	2	2	10	1	1
2016	314910	21	1	Branca	1	1	1	2	2	2	2	2	2	2	2	2	2	1	2	2	2	2	2	2	10	1	1
2016	314590	52	1	Branca	1	1	2	2	1	2	2	2	2	2	2	2	2	2	2	2	2	2	2	2	10	1	1
2016	313300	53	1	Branca	1	1	1	2	2	2	2	2	2	2	2	2	2	2	2	2	2	2	2	2	10	1	1
2016	313900	46	1	Branca	1	1	1	1	2	2	2	2	2	2	2	2	2	1	2	2	2	2	2	2	10	1	1
2016	312700	41	1	Branca	1	1	1	2	2	2	1	2	2	2	2	1	2	2	2	2	2	2	2	2	10	1
2016	316250	46	1	Branca	1	1	1	2	2	1	2	2	2	2	2	2	2	2	2	2	2	2	2	2	10	1	1
2016	314910	55	1	Branca	1	1	1	2	2	1	1	2	2	2	2	2	1	1	2	2	2	2	1	2	10	1	1
2016	313460	44	1	Branca	1	2	1	2	1	1	2	2	2	2	2	2	2	2	2	2	2	2	2	2	10	1	1
2016	317010	9	1	Branca	1	1	1	2	2	2	2	2	2	2	2	2	2	2	2	2	2	2	2	2	10	1	1
2016	316553	54	1	Branca	1	1	1	1	1	1	2	2	2	2	2	2	2	2	2	2	2	2	2	2	10	1	1
2016	313980	54	1	Branca	1	1	1	1	2	2	2	2	2	2	2	2	2	1	2	2	2	2	2	2	10	1	1
2016	314720	64	1	Branca	1	1	1	2	2	2	2	2	2	2	2	2	2	2	2	2	2	2	1	2	10	1	1
2016	313980	30	1	Branca	1	1	1	1	2	2	2	2	2	2	2	2	2	1	2	2	2	2	2	2	10	1	1
2016	313300	26	1	Branca	1	1	1	2	2	2	2	2	2	2	2	2	2	2	2	2	2	2	2	2	10	1	1
2016	317020	33	1	Branca	1	1	1	1	1	2	2	2	2	2	2	2	2	2	2	2	2	2	2	2	10	1	1
2016	310500	21	1	Branca	1	1	1	2	2	2	2	2	2	2	2	2	2	1	2	2	2	2	2	2	10	1	1
2016	310560	68	1	Branca	1	1	1	2	2	2	2	2	2	1	2	2	2	2	2	2	2	2	2	2	10	1	1
2016	313440	63	1	Branca	1	1	1	2	2	1	2	2	2	2	2	2	2	2	2	2	2	2	1	2	10	1	1
2016	310400	45	1	Branca	1	1	1	2	2	2	2	2	2	2	2	2	2	2	2	2	2	2	2	2	10	1	1
2016	310020	23	1	Branca	1	2	2	1	1	2	2	2	2	2	2	2	2	1	2	2	2	2	2	2	10	1	1
2016	313420	37	1	Branca	1	1	1	1	2	2	2	2	2	2	2	2	2	2	2	2	2	2	2	2	10	1	1
2016	313868	7	1	Branca	1	2	2	2	1	2	2	2	2	2	2	2	2	2	2	2	2	2	2	2	10	1	1
2016	310490	21	1	Branca	1	1	1	2	2	2	2	2	2	2	2	2	2	2	2	2	2	2	2	2	10	1	1
2016	317130	31	1	Branca	1	1	1	2	2	2	2	2	2	1	2	2	2	1	2	2	2	2	2	2	10	1	1
2016	315980	61	1	Branca	1	1	1	2	2	1	1	2	1	1	1	1	1	1	2	2	2	2	2	2	10	1	1
2016	313020	32	1	Branca	1	1	1	1	2	2	2	2	2	2	2	1	1	1	2	2	2	2	2	2	10	1	1
2016	312810	19	1	Branca	1	1	1	1	2	1	2	2	2	2	2	2	2	1	2	2	2	2	2	1	10	1	1
2016	317070	25	1	Branca	1	1	1	1	1	1	1	1	1	1	1	2	2	2	2	2	2	2	2	2	10	1	1
2016	312420	21	1	Branca	1	1	1	2	1	1	2	2	2	2	2	2	2	1	2	2	2	2	2	2	10	1	1
2016	313420	34	1	Branca	1	1	1	2	2	2	2	2	2	2	2	2	2	2	2	2	2	2	2	2	10	1	1
2016	315790	25	1	Branca	1	2	1	2	2	2	1	2	2	2	2	2	2	2	2	2	1	2	2	2	10	1	1
2016	312700	43	1	Branca	1	2	1	2	1	2	2	2	2	2	2	2	2	2	2	2	2	2	2	2	10	1
2016	314910	60	1	Branca	1	1	1	2	1	1	2	2	2	2	2	2	2	2	2	2	2	2	2	2	10	1	1
2016	313420	47	1	Branca	1	1	2	1	2	2	2	2	2	2	2	2	2	2	2	2	2	2	2	2	10	1	1
2016	310400	26	1	Branca	1	1	1	2	2	2	2	2	2	2	2	2	2	2	2	2	2	2	2	2	10	1	1
2016	317070	35	1	Branca	1	1	1	2	1	2	1	1	2	2	1	1	2	1	2	2	2	2	2	2	10	1	1
2016	317130	75	1	Branca	1	1	1	2	1	2	2	2	2	2	2	2	2	2	2	2	2	2	2	2	10	1	1
2016	317010	37	1	Branca	1	1	1	2	2	2	2	2	2	2	2	2	2	2	2	2	2	2	2	2	10	1	1
2016	310560	33	1	Branca	1	1	1	1	2	2	2	2	2	2	2	2	2	1	2	2	2	2	2	2	10	1	1
2016	315140	56	1	Branca	1	1	1	1	2	2	2	2	2	1	2	1	2	1	2	2	2	2	2	2	10	1	1
2016	316250	7	1	Branca	1	2	1	2	2	2	2	2	2	2	2	2	2	1	2	2	2	2	2	2	10	1	1
2016	310400	8	1	Branca	1	1	1	2	2	2	2	2	2	2	2	2	2	2	2	2	2	2	2	2	10	1	1
2016	317200	80	1	Branca	1	1	1	2	1	2	2	2	2	2	2	2	2	1	2	2	2	2	2	2	10	1	1
2016	316260	34	1	Branca	1	1	2	1	2	2	1	2	2	2	2	2	2	1	2	2	2	2	2	2	10	1	1
2016	311730	48	1	Branca	1	1	1	1	2	1	2	2	2	1	2	2	2	2	2	2	2	2	2	2	10	1	1
2016	317210	42	1	Branca	1	1	1	1	2	2	1	2	2	2	2	2	2	2	2	2	2	2	2	2	10	1	1
2016	313440	15	1	Branca	1	1	1	2	2	1	2	2	1	2	1	2	2	2	2	2	2	2	2	2	10	1	1
2016	313710	46	1	Branca	1	1	1	2	2	2	2	2	2	2	2	2	2	2	2	2	2	2	2	2	10	1	1
2016	310620	38	1	Branca	1	1	1	2	2	1	1	2	2	2	2	2	2	2	2	2	2	2	2	2	10	1	1
2016	316720	26	1	Branca	1	1	2	2	1	1	2	2	2	2	2	2	2	1	2	2	2	2	2	2	10	1	1
2016	310900	32	1	Branca	1	1	1	2	1	2	2	2	2	2	2	2	2	2	2	2	2	2	2	2	10	1	1
2016	317010	28	1	Branca	1	1	1	2	2	2	2	2	2	2	2	2	2	2	2	2	2	2	2	2	10	1	1
2016	316090	60	1	Branca	1	2	1	2	1	2	1	2	2	2	2	2	2	2	2	2	2	2	1	2	10	1	1
2016	317020	23	1	Branca	1	1	1	2	1	1	1	2	1	1	2	1	2	1	2	2	2	2	2	2	10	1	1
2016	313130	51	1	Branca	1	1	1	2	2	2	2	2	2	2	2	2	2	2	2	2	2	2	2	2	10	1	1
2016	313100	10	1	Branca	1	1	1	1	1	1	2	1	2	1	1	2	1	1	2	2	2	2	2	2	10	1
2016	313100	18	1	Branca	1	1	1	1	1	1	1	2	1	1	1	2	2	1	1	1	1	2	2	2	10	1
2016	317130	34	1	Branca	1	1	1	1	1	1	2	2	2	2	2	1	2	2	2	2	2	2	2	2	10	1	1
2016	313900	29	1	Branca	1	1	1	2	2	2	1	2	2	2	2	2	2	2	2	2	2	2	2	2	10	1
2016	311860	47	1	Branca	1	1	1	2	1	1	2	2	2	2	2	2	2	1	2	2	2	2	2	2	10	1	1
2016	310560	52	1	Branca	1	2	1	2	2	1	2	2	2	1	2	2	2	2	2	2	2	2	2	2	10	1	1
2016	315580	51	1	Branca	1	2	2	2	1	1	1	1	1	2	2	2	2	2	2	2	2	2	2	2	10	1	1
2016	316250	60	1	Branca	1	1	1	2	2	2	2	2	2	2	2	2	2	2	2	2	2	2	2	2	10	1	1
2016	317020	36	1	Branca	1	1	1	1	1	1	1	2	2	1	1	2	2	2	2	2	2	2	2	2	10	1	1
2016	311940	47	1	Branca	1	1	1	1	2	2	2	2	2	2	2	2	2	2	2	2	2	2	2	2	10	1	1
2016	315220	52	1	Branca	1	1	1	2	1	1	2	2	2	1	2	2	2	1	2	2	2	2	2	2	10	1	1
2016	317020	53	1	Branca	1	1	1	2	2	2	2	2	2	2	2	2	2	2	2	2	2	2	2	2	10	1	1
2016	310590	40	1	Branca	1	1	1	2	1	1	2	2	2	2	2	2	2	2	2	2	2	2	2	2	10	1	1
2016	312830	15	1	Branca	1	2	2	1	2	2	2	2	2	2	2	2	2	2	2	2	2	2	2	2	10	1	1
2016	317010	21	1	Branca	1	1	1	2	2	2	2	2	2	2	2	2	2	2	2	2	2	2	2	2	10	1	1
2016	316090	74	1	Branca	1	1	2	2	1	2	2	2	2	2	2	2	2	2	2	2	2	2	1	2	10	1	1
2016	317020	59	1	Branca	1	1	2	2	2	2	2	2	2	2	2	2	2	2	2	2	2	2	1	2	10	1	1
2016	317070	28	1	Branca	1	2	1	2	1	2	1	2	2	2	2	2	2	2	2	2	2	2	2	2	10	1	1
2016	317070	10	1	Branca	1	1	1	2	1	2	2	2	2	2	1	2	2	2	2	2	2	2	2	2	10	1	1
2016	313420	73	1	Branca	1	1	1	1	1	1	2	2	2	2	2	2	2	2	2	2	2	2	2	2	10	1	1
2016	317070	52	1	Branca	1	1	1	2	1	2	2	2	2	1	2	2	2	1	2	2	2	2	2	2	10	1	1
2016	317070	48	1	Branca	1	1	1	1	2	2	1	1	2	2	2	2	2	2	2	2	2	2	2	2	10	1	1
2016	316250	21	1	Branca	1	1	1	2	2	2	2	2	2	2	2	2	2	2	2	2	2	2	2	2	10	1	1
2016	313310	36	1	Branca	1	1	1	2	2	2	1	2	2	2	1	2	1	1	2	1	2	2	1	2	10	1	1
2016	313440	34	1	Branca	1	1	1	2	1	1	2	2	2	2	2	2	2	2	2	2	2	2	2	2	10	1	1
2016	313300	42	1	Branca	1	1	1	2	2	2	2	2	2	2	2	2	2	2	2	2	2	2	2	2	10	1	1
2016	311200	30	1	Branca	1	1	1	2	1	1	1	2	1	2	2	2	2	1	2	2	2	1	2	2	10	1	1
2016	310590	41	1	Branca	1	1	1	1	1	1	2	2	2	1	2	1	2	1	2	2	2	2	2	2	10	1	1
2016	313240	44	1	Branca	1	1	1	2	2	2	2	2	2	2	2	2	2	2	2	2	2	2	2	2	10	1	1
2016	316940	34	1	Branca	1	1	1	1	2	2	2	2	1	1	2	2	2	2	2	2	2	2	2	2	10	1	1
2016	311550	23	1	Branca	1	1	1	1	1	1	1	2	2	1	2	2	2	1	2	2	2	2	2	2	10	1	1
2016	313440	46	1	Branca	1	1	1	1	2	1	1	2	1	2	1	1	2	1	2	2	2	2	2	2	10	1	1
2016	313440	40	1	Branca	1	1	1	2	2	1	2	2	1	2	2	2	2	2	2	2	2	2	2	2	10	1	1
2016	314910	20	1	Branca	1	2	1	2	1	2	2	2	2	2	2	2	2	1	2	2	2	2	2	2	10	1	1
2016	311910	16	1	Branca	1	1	1	1	2	2	2	2	2	1	2	2	2	1	2	2	2	2	2	2	10	1	1
2016	314910	41	1	Branca	1	1	1	2	2	2	2	2	2	2	2	2	2	2	2	2	2	2	2	2	10	1	1
2016	310590	7	1	Branca	1	1	1	1	1	1	2	2	2	1	2	1	2	1	2	2	2	2	2	2	10	1	1
2016	313300	41	1	Branca	1	1	1	1	1	1	2	2	2	2	2	2	2	1	2	2	2	2	1	2	10	1	1
2016	313300	26	1	Branca	1	1	2	2	2	2	2	2	2	2	2	2	2	1	2	2	2	2	2	2	10	1	1
2016	313300	11	1	Branca	1	1	1	2	2	2	2	2	2	2	2	2	2	2	2	2	2	2	2	2	10	1	1
2016	313440	16	1	Branca	1	2	1	2	2	2	1	1	1	1	1	2	2	2	2	2	2	2	2	2	10	1	1
2016	314920	40	1	Branca	1	2	2	2	1	2	2	2	2	2	2	2	2	2	2	2	2	2	2	2	10	1
2016	313420	70	1	Branca	1	1	2	1	2	2	2	2	2	2	2	2	2	2	2	2	2	2	2	2	10	1	1
2016	316940	48	1	Branca	1	2	1	2	2	2	2	2	2	2	2	2	2	2	2	2	2	2	2	2	10	1	1
2016	310470	62	1	Branca	1	1	1	1	2	1	2	2	2	2	2	2	2	1	2	2	2	2	1	2	10	1	1
2016	316070	6	1	Branca	1	1	1	1	2	1	2	2	2	2	2	1	2	2	1	2	2	2	2	2	10	1	1
2016	313020	17	1	Branca	1	1	1	2	2	2	2	2	2	2	2	1	1	1	2	2	2	2	2	2	10	1	1
2016	310590	46	1	Branca	1	1	1	2	1	1	2	2	2	2	1	2	2	2	2	2	2	2	2	2	10	1
2016	314870	33	1	Branca	1	1	1	1	2	2	2	2	2	2	2	2	2	2	2	2	2	2	2	2	10	1	1
2016	313750	42	1	Branca	1	1	1	2	2	2	2	2	2	2	2	2	1	1	2	2	2	2	2	2	10	1	1
2016	312810	32	1	Branca	1	1	1	2	2	2	1	2	2	2	2	2	2	2	2	2	2	2	2	2	10	1	1
2016	310400	12	1	Branca	1	1	1	1	2	2	2	2	2	2	2	2	2	2	2	2	2	2	2	2	10	1	1
2016	312230	54	1	Branca	1	1	1	1	1	1	2	2	2	1	2	2	2	1	2	2	2	2	2	2	10	1	1
2016	317010	38	1	Branca	1	1	1	2	2	2	2	2	2	2	2	2	2	2	2	2	2	2	2	2	10	1	1
2016	317130	26	1	Branca	1	1	2	1	2	2	2	2	2	2	2	1	2	1	2	2	2	2	2	2	10	1	1
2016	313020	38	1	Branca	1	1	1	2	2	2	2	2	2	2	2	1	1	2	2	2	2	2	2	2	10	1	1
2016	313090	30	1	Branca	1	2	1	2	2	2	1	2	2	2	2	2	2	2	2	2	2	2	2	2	10	1	1
2016	314720	67	1	Branca	1	1	2	2	2	2	2	2	2	2	2	2	2	2	2	2	2	2	2	2	10	1	1
2016	312230	14	1	Branca	1	1	1	2	1	1	2	2	2	2	2	2	2	1	2	2	2	2	2	2	10	1	1
2016	312890	17	1	Branca	1	1	1	2	1	2	2	2	2	2	2	2	2	2	2	2	2	2	2	2	10	1	1
2016	312230	64	1	Branca	1	2	1	1	2	2	2	2	2	2	2	2	2	1	2	2	2	2	2	2	10	1	1
2016	313300	37	1	Branca	1	1	1	2	2	2	2	2	2	2	2	2	2	2	2	2	2	2	2	2	10	1	1
2016	316260	51	1	Branca	1	1	2	1	2	1	1	2	2	2	2	2	2	1	2	2	2	2	2	2	10	1	1
2016	316260	52	1	Branca	1	2	2	1	2	2	1	2	2	2	2	2	2	1	2	2	2	2	2	2	10	1	1
2016	314800	21	1	Branca	1	1	1	1	2	2	2	2	2	2	2	2	2	2	2	2	2	2	2	2	10	1	1
2016	315270	20	1	Branca	1	1	1	1	2	2	1	2	2	2	1	2	1	1	2	2	2	2	2	2	10	1	1
2016	317210	59	1	Branca	1	1	1	1	2	1	2	2	2	2	2	2	2	2	2	2	2	2	2	2	10	1	1
2016	314350	22	1	Branca	1	1	1	1	1	1	2	2	2	2	2	2	2	2	2	2	2	2	2	2	10	1	1
2016	312230	30	1	Branca	1	1	1	1	2	2	2	2	2	1	2	2	2	1	2	2	2	2	2	2	10	1	1
2016	316260	45	1	Branca	1	1	2	1	2	1	2	2	2	2	2	2	2	1	2	2	2	2	2	2	10	1	1
2016	313300	48	1	Branca	1	1	1	1	1	1	2	2	2	2	2	2	2	2	2	2	2	2	2	2	10	1	1
2016	313300	3	1	Branca	1	1	1	1	2	2	2	2	2	2	2	2	2	1	2	2	2	2	2	2	10	1	1
2016	315500	26	1	Branca	1	1	1	1	2	2	2	2	2	2	2	2	2	2	2	2	2	2	2	2	10	1	1
2016	314350	60	1	Branca	1	2	2	2	1	1	2	2	2	2	2	2	2	2	2	2	2	2	2	2	10	1	1
2016	313260	50	1	Branca	1	1	1	1	1	1	1	2	2	2	2	1	1	1	2	2	2	2	1	2	10	1	1
2016	312830	18	1	Branca	1	2	1	2	2	2	2	2	2	2	2	2	2	2	2	2	2	2	2	2	10	1	1
2016	317070	39	1	Branca	1	1	1	2	2	1	1	2	2	2	2	2	2	1	2	2	2	2	2	2	10	1	1
2016	310400	46	1	Branca	1	1	1	2	2	2	2	2	2	2	2	2	2	2	2	2	2	2	2	2	10	1	1
2016	310690	51	1	Branca	1	1	1	2	2	2	2	2	2	1	2	2	2	1	2	2	2	2	2	2	10	1	1
2016	310690	42	1	Branca	1	1	1	2	1	2	2	2	2	1	1	2	2	1	2	2	2	2	2	2	10	1	1
2016	310690	14	1	Branca	1	1	1	2	2	2	2	2	2	1	1	2	2	1	2	2	2	2	2	2	10	1	1
2016	310070	89	1	Branca	1	2	1	2	1	2	1	2	2	2	2	2	2	2	1	2	2	2	1	2	10	1	1
2016	315140	37	1	Branca	1	1	1	2	2	2	2	2	2	2	2	2	2	2	2	2	2	2	2	2	10	1	1
2016	312870	44	1	Branca	1	1	1	2	1	1	2	2	2	1	2	2	2	1	2	2	2	2	2	2	10	1	1
2016	310070	29	1	Branca	1	1	2	2	2	2	2	2	2	2	2	2	2	2	1	2	2	2	2	2	10	1	1
2016	313300	61	1	Branca	1	1	1	1	2	2	2	2	2	2	2	2	2	1	2	2	2	2	2	2	10	1	1
2016	311860	18	1	Branca	1	1	1	2	1	1	2	2	2	1	2	2	2	2	2	2	2	2	2	2	10	1	1
2016	313020	76	1	Branca	1	1	1	1	2	2	2	2	2	1	2	1	1	1	2	2	2	2	2	2	10	1	1
2016	313140	50	1	Branca	1	1	1	2	2	2	2	2	2	2	2	2	2	2	2	2	2	2	2	2	10	1	1
2016	312245	66	1	Branca	1	2	1	1	2	2	2	2	2	2	1	2	2	2	2	2	2	2	2	2	10	1	1
2016	316070	41	1	Branca	1	1	1	1	1	2	2	2	2	2	2	2	2	2	2	2	2	2	2	2	10	1	1
2016	313090	36	1	Branca	1	1	1	2	2	2	2	2	2	1	2	2	2	2	2	2	2	2	2	2	10	1	1
2016	310070	49	1	Branca	1	1	1	2	1	2	2	2	2	2	2	2	2	2	2	2	2	2	1	2	10	1	1
2016	312300	26	1	Branca	1	1	1	2	1	1	2	2	2	2	2	2	2	2	2	2	2	2	2	2	10	1	1
2016	311800	14	1	Branca	1	1	1	1	2	2	1	2	2	2	2	2	2	1	2	2	2	2	2	2	10	1	1
2016	316940	41	1	Branca	1	2	1	2	2	2	2	2	1	1	2	2	2	1	2	2	2	2	2	2	10	1	1
2016	316510	22	1	Branca	1	1	1	1	2	2	2	2	2	2	2	2	2	2	2	2	2	2	2	2	10	1
2016	313670	24	1	Branca	1	1	2	1	2	1	2	2	2	2	2	2	2	2	2	2	2	2	2	2	10	1	1
2016	316250	57	1	Branca	1	2	1	2	2	2	2	2	2	2	2	2	2	1	2	2	2	2	2	2	10	1	1
2016	311860	28	1	Branca	1	1	1	2	2	2	2	2	2	2	2	2	2	1	2	2	2	2	2	2	10	1	1
2016	315690	42	1	Branca	1	1	1	1	2	2	2	2	2	2	2	2	2	2	2	2	2	2	2	2	10	1	1
2016	317130	59	1	Branca	1	1	1	2	2	2	2	2	2	2	1	2	2	2	2	2	2	2	2	2	10	1	1
2016	314710	57	1	Branca	1	1	1	2	2	2	2	2	2	2	2	2	2	2	2	2	2	2	2	2	10	1	1
2016	310400	34	1	Branca	1	1	1	2	2	2	2	2	2	2	2	2	2	2	2	2	2	2	2	2	10	1	1
2016	312600	20	1	Branca	1	1	1	2	2	2	2	2	2	2	2	2	1	1	2	2	2	2	2	2	10	1	1
2016	310620	29	1	Branca	1	1	1	2	2	2	2	2	2	2	2	2	2	2	2	2	2	2	2	2	10	1	1
2016	317200	65	1	Branca	1	2	1	2	2	2	2	2	2	2	2	2	2	2	2	2	2	2	2	2	10	1	1
2016	316330	47	1	Branca	1	1	1	1	1	1	1	2	2	2	1	2	2	2	2	2	2	2	2	2	10	1	1
2016	317210	53	1	Branca	1	1	1	1	2	1	1	2	2	2	2	2	2	2	2	2	2	2	2	2	10	1	1
2016	313100	27	1	Branca	1	1	1	1	2	2	1	2	2	1	1	2	1	1	2	2	2	2	2	2	10	1
2016	313100	10	1	Branca	1	1	1	1	1	2	1	1	2	2	1	2	2	1	2	2	2	2	2	2	10	1
2016	316210	16	1	Branca	1	2	1	2	1	1	2	2	2	2	1	2	2	1	2	2	2	2	2	2	10	1	1
2016	310900	60	1	Branca	1	1	2	2	1	2	2	2	2	2	2	2	2	2	2	2	2	2	1	2	10	1	1
2016	310400	52	1	Branca	1	1	1	2	2	2	2	2	2	2	2	2	2	2	2	2	2	2	2	2	10	1	1
2016	314390	23	1	Branca	1	1	1	2	2	2	2	2	2	2	2	2	2	2	2	2	2	2	2	2	10	1	9
2016	315690	42	1	Branca	1	2	2	2	2	1	1	2	2	2	2	2	2	2	1	2	2	2	1	2	10	1	1
2016	315210	28	1	Branca	1	1	1	2	2	2	2	2	2	2	2	2	2	2	2	2	2	2	2	2	10	1	1
2016	315580	51	1	Branca	1	2	2	1	2	2	1	2	2	2	2	2	2	2	2	2	2	2	2	2	10	1	1
2016	313090	2	1	Branca	1	2	2	2	1	1	2	2	2	2	2	2	2	2	2	2	2	2	2	2	10	1	1
2016	313350	17	1	Branca	1	1	1	2	2	2	2	2	2	2	2	2	2	2	2	2	2	2	2	2	10	1	1
2016	317070	65	1	Branca	1	1	1	2	2	2	1	2	2	2	2	2	2	2	2	2	2	2	2	2	10	1	1
2016	316250	8	1	Branca	1	1	1	2	2	2	2	2	2	2	2	2	2	2	2	2	2	2	2	2	10	1	1
2016	317130	18	1	Branca	1	1	1	2	2	2	2	2	2	2	2	2	2	2	2	2	2	2	2	2	10	1	1
2016	313040	28	1	Branca	1	1	1	2	2	2	2	2	2	2	2	2	2	2	2	2	2	2	2	2	10	1	1
2016	313190	45	1	Branca	1	1	1	2	2	2	2	2	2	2	2	2	2	2	2	2	2	2	2	2	10	1	1
2016	310710	68	1	Branca	1	2	1	2	2	1	2	2	2	2	2	2	2	2	1	2	2	2	1	2	10	1	1
2016	313350	69	1	Branca	1	1	1	2	2	2	2	2	2	2	2	2	2	2	2	2	2	2	2	2	10	1	1
2016	314800	67	1	Branca	1	1	1	2	1	1	2	2	2	2	2	2	2	1	2	2	2	2	2	2	10	1	1
2016	313350	21	1	Branca	1	1	1	2	2	2	2	2	2	2	2	2	2	2	2	2	2	2	2	2	10	1	1
2016	313350	46	1	Branca	1	1	1	2	2	1	2	2	2	2	2	2	2	2	2	2	2	2	2	2	10	1	1
2016	317210	30	1	Branca	1	1	1	1	2	1	1	2	2	2	2	2	2	2	2	2	2	2	2	2	10	1	1
2016	316330	54	1	Branca	1	2	2	1	2	2	2	2	2	2	2	2	2	1	2	2	2	2	2	2	10	1
2016	314910	47	1	Branca	1	1	1	2	2	2	2	2	2	2	2	2	2	1	2	2	2	2	2	2	10	1	1
2016	315733	18	1	Branca	1	1	1	1	2	1	1	2	2	2	2	2	2	1	2	2	2	2	2	2	10	1	1
2016	317160	13	1	Branca	1	2	1	1	2	2	2	2	2	2	2	2	2	1	2	2	2	2	2	2	10	1	1
2016	313630	38	1	Branca	1	2	1	2	1	1	1	2	2	2	2	2	2	1	2	2	2	2	2	2	10	1	1
2016	315733	68	1	Branca	1	1	1	1	1	1	1	2	2	1	2	2	2	1	2	2	2	2	2	2	10	1	1
2016	317010	46	1	Branca	1	1	1	2	2	2	2	2	2	2	2	2	2	2	2	2	2	2	2	2	10	1	1
2016	310400	13	1	Branca	1	1	1	2	2	2	2	2	2	2	2	2	2	2	2	2	2	2	2	2	10	1	1
2016	314520	37	1	Branca	1	1	1	2	2	2	2	2	2	2	2	2	2	2	2	2	2	2	2	2	10	1	1
2016	315080	56	1	Branca	1	1	1	2	2	2	2	2	2	2	2	2	2	2	2	2	2	2	2	2	10	1	1
2016	311860	15	1	Branca	1	2	1	1	1	1	2	2	2	1	2	2	2	2	2	2	2	2	2	2	10	1	1
2016	316250	60	1	Branca	1	2	1	2	2	2	2	1	2	2	1	2	2	1	2	2	2	2	2	2	10	1	1
2016	314800	16	1	Branca	1	1	1	1	2	2	2	2	2	2	2	2	2	1	2	2	2	2	2	2	10	1	1
2016	317070	58	1	Branca	1	2	2	2	2	2	1	2	2	2	2	2	2	2	2	2	2	2	2	2	10	1	1
2016	315840	70	1	Branca	1	1	2	1	1	1	2	2	2	2	2	2	2	2	2	2	2	2	2	2	10	1	1
2016	310400	14	1	Branca	1	1	1	2	2	2	2	2	2	2	2	2	2	2	2	2	2	2	2	2	10	1	1
2016	310020	19	1	Branca	1	1	1	2	2	1	1	2	2	2	1	2	2	1	2	2	2	2	2	2	10	1	1
2016	311930	47	1	Branca	1	2	2	1	2	2	2	2	2	2	2	2	2	2	2	2	2	2	2	2	10	1	1
2016	311570	4	1	Branca	1	2	1	2	2	2	2	2	2	2	2	2	2	2	2	2	2	2	2	2	10	1	1
2016	313090	32	1	Branca	1	2	1	2	2	2	1	2	2	1	2	2	2	1	2	2	2	2	2	2	10	1	1
2016	313040	51	1	Branca	1	2	1	2	1	2	2	2	2	2	2	2	2	2	2	2	2	2	2	2	10	1	1
2016	312290	4	1	Branca	1	1	1	1	1	1	1	1	1	1	1	1	1	1	2	2	2	2	2	2	10	1	1
2016	315350	25	1	Branca	1	1	1	1	2	2	2	2	2	2	2	2	2	2	2	2	2	2	2	2	10	1	1
2016	311800	38	1	Branca	1	1	1	2	2	1	2	2	2	2	2	2	2	2	2	2	2	2	2	2	10	1	1
2016	316940	33	1	Branca	1	2	1	2	2	2	2	2	2	2	2	2	2	2	2	2	2	2	2	2	10	1	1
2016	310590	16	1	Branca	1	1	1	1	1	1	2	2	2	1	2	1	2	1	2	2	2	2	2	2	10	1	1
2016	310620	15	1	Branca	1	1	2	1	1	1	2	2	2	2	2	2	2	1	2	2	2	2	2	2	10	1	1
2016	310620	51	1	Branca	1	1	1	2	2	2	2	2	2	2	2	2	2	2	2	2	2	2	2	2	10	1	1
2016	313090	31	1	Branca	1	2	1	2	2	2	1	2	2	1	2	2	2	1	2	2	2	2	2	2	10	1	1
2016	311940	53	1	Branca	1	1	1	1	1	1	1	2	2	2	2	2	2	2	2	2	2	2	2	2	10	1	1
2016	317210	73	1	Branca	1	1	1	1	2	1	1	2	2	2	2	2	2	2	2	2	2	2	2	2	10	1	1
2016	310620	53	1	Branca	1	1	1	2	2	2	2	2	2	2	2	2	2	2	2	2	2	2	2	2	10	1	1
2016	314710	57	1	Branca	1	1	1	2	2	2	2	2	2	2	2	2	2	2	2	2	2	2	2	2	10	1	1
2016	317130	37	1	Branca	1	1	1	1	1	1	2	2	2	1	2	2	2	1	2	2	2	2	2	2	10	1	1
2016	315280	62	1	Branca	1	1	1	1	2	1	2	2	2	2	2	2	2	2	2	2	2	2	2	2	10	1	1
2016	314890	40	1	Branca	1	2	1	1	2	1	2	2	2	2	2	2	2	2	2	2	2	2	2	2	10	1	1
2016	315160	37	1	Branca	1	1	1	2	2	1	2	2	2	2	2	2	2	1	2	2	2	2	2	2	10	1	1
2016	317070	47	1	Branca	1	1	1	2	2	1	1	2	2	1	2	2	2	1	1	2	2	2	2	2	10	1	1
2016	317010	45	1	Branca	1	1	1	2	2	2	2	2	2	2	2	2	2	2	2	2	2	2	2	2	10	1	1
2016	313300	10	1	Branca	1	1	1	1	2	1	2	2	2	2	2	2	2	2	2	2	2	2	2	2	10	1	1
2016	310620	81	1	Branca	1	1	1	2	2	2	2	2	2	2	2	2	2	2	2	2	2	2	2	2	10	1	1
2016	313130	43	1	Branca	1	1	1	2	2	2	2	2	2	2	2	2	2	2	2	2	2	2	2	2	10	1	1
2016	315730	39	1	Branca	1	1	1	1	1	1	1	1	1	2	2	2	1	2	2	2	2	2	2	2	10	1	1
2016	315730	40	1	Branca	1	1	1	1	1	1	1	2	2	2	1	2	1	2	2	2	2	2	2	2	10	1	1
2016	315210	45	1	Branca	1	1	1	2	2	2	2	2	2	2	2	2	2	2	2	2	2	2	2	2	10	1	1
2016	317070	18	1	Branca	1	1	1	2	2	2	1	2	2	2	2	2	2	1	2	2	2	2	2	2	10	1	1
2016	316210	55	1	Branca	1	2	2	1	2	2	2	2	2	2	2	2	2	2	2	2	2	2	2	2	10	1	1
2016	311860	10	1	Branca	1	1	1	2	2	2	2	2	2	2	2	2	2	2	2	2	2	2	2	2	10	1	1
2016	314390	53	1	Branca	1	1	2	2	2	2	2	2	2	2	2	2	2	2	2	2	2	2	2	2	10	1	9
2016	310900	25	1	Branca	1	1	1	2	2	2	2	2	2	2	2	2	2	2	2	2	2	2	2	2	10	1	1
2016	313862	14	1	Branca	1	2	2	1	2	2	2	2	1	2	2	2	2	2	2	2	2	2	2	2	10	1	1
2016	310560	26	1	Branca	1	1	2	2	2	1	2	2	2	2	2	2	2	2	2	2	2	2	2	2	10	1	1
2016	313420	48	1	Branca	1	1	1	1	1	1	2	2	2	2	2	2	2	2	2	2	2	2	2	2	10	1	1
2016	313300	54	1	Branca	1	1	1	2	2	2	2	2	2	2	2	2	2	2	2	2	2	2	2	2	10	1	1
2016	311550	58	1	Branca	1	1	1	1	1	1	1	2	2	1	2	1	2	1	2	2	2	2	2	2	10	1	1
2016	316940	18	1	Branca	1	2	1	1	1	2	2	2	2	2	2	2	2	1	2	2	2	2	2	2	10	1	1
2016	313300	12	1	Branca	1	1	1	2	2	2	2	2	2	2	2	2	2	2	2	2	2	2	2	2	10	1	1
2016	313300	27	1	Branca	1	1	1	2	2	2	2	2	2	2	2	2	2	2	2	2	2	2	2	2	10	1	1
2016	314000	23	1	Branca	1	1	1	1	1	1	2	2	2	2	2	2	2	2	2	2	2	2	2	2	10	1	1
2016	313290	57	1	Branca	1	1	1	1	2	2	2	1	2	2	1	1	1	1	2	2	2	2	2	2	10	1	1
2016	312700	45	1	Branca	1	1	1	2	2	1	1	2	2	2	2	2	2	2	2	2	2	2	1	2	10	1
2016	310620	40	1	Branca	1	1	1	2	2	2	2	2	2	2	2	2	2	2	2	2	2	2	2	2	10	1	1
2016	316940	56	1	Branca	1	2	1	2	2	2	2	2	1	2	2	2	2	2	2	2	2	2	2	2	10	1	1
2016	312230	43	1	Branca	1	1	1	2	1	1	2	2	2	1	2	2	2	1	2	2	2	2	2	2	10	1	1
2016	312420	28	1	Branca	1	1	1	2	2	1	2	2	2	1	1	2	2	1	2	2	2	2	2	2	10	1	1
2016	316250	59	1	Branca	1	1	2	2	2	2	1	2	2	2	2	1	2	1	2	2	2	2	1	2	10	1	1
2016	313300	52	1	Branca	1	1	2	2	2	1	2	2	2	2	2	2	2	2	2	2	2	2	2	2	10	1	1
2016	317020	41	1	Branca	1	1	1	1	2	1	1	2	1	2	2	2	2	1	2	2	2	2	2	2	10	1	1
2016	310400	61	1	Branca	1	1	1	2	2	2	2	2	2	2	2	2	2	2	2	2	2	2	2	2	10	1	1
2016	314710	43	1	Branca	1	1	1	2	2	2	2	2	2	2	2	2	2	2	2	2	2	2	2	2	10	1	1
2016	316930	34	1	Branca	1	1	2	1	2	2	2	2	2	2	2	2	2	1	2	2	2	2	2	2	10	1	1
2016	316810	45	1	Branca	1	1	1	2	2	2	1	2	2	2	1	2	2	2	2	2	2	2	2	2	10	1	1
2016	315640	65	1	Branca	1	1	1	1	2	2	2	2	2	2	2	2	2	1	2	2	2	2	2	2	10	1	1
2016	316070	53	1	Branca	1	1	1	2	1	2	2	2	2	2	2	2	2	2	2	2	2	2	2	2	10	1	1
2016	317070	43	1	Branca	1	1	1	2	2	1	1	2	2	1	2	2	2	2	2	2	2	2	1	2	10	1	1
2016	313350	7	1	Branca	1	1	1	2	2	2	2	2	2	2	2	2	2	2	2	2	2	2	2	2	10	1	1
2016	317020	44	1	Branca	1	1	1	2	2	1	2	2	2	2	2	2	2	1	2	2	2	2	2	2	10	1	1
2016	313630	46	1	Branca	1	1	1	2	1	1	2	2	2	2	1	1	2	1	2	2	2	2	2	2	10	1	1
2016	316935	17	1	Branca	1	1	1	2	2	2	2	2	2	2	1	2	1	1	2	2	2	2	2	2	10	1	1
2016	314520	44	1	Branca	1	1	1	2	2	2	2	2	2	2	2	2	2	2	2	2	2	2	2	2	10	1	1
2016	316940	28	1	Branca	1	2	1	2	2	2	1	2	2	2	1	2	2	2	2	2	2	2	2	2	10	1	1
2016	310590	41	1	Branca	1	1	1	1	1	1	2	2	2	1	2	1	2	1	2	2	2	2	2	2	10	1	1
2016	316250	51	1	Branca	1	1	1	2	2	2	2	2	2	2	2	2	2	2	2	2	2	2	2	2	10	1	1
2016	313130	39	1	Branca	1	1	1	1	1	1	2	2	2	2	2	2	2	1	2	2	2	2	2	2	10	1	1
2016	313300	24	1	Branca	1	1	1	1	1	1	2	2	2	2	2	2	2	2	2	2	2	2	2	2	10	1	1
2016	313300	21	1	Branca	1	1	1	1	1	1	1	2	2	2	2	2	2	2	2	2	2	2	2	2	10	1	1
2016	314480	29	1	Branca	1	1	1	2	1	2	2	2	2	2	2	2	2	2	2	2	2	2	2	2	10	1	1
2016	313050	62	1	Branca	1	2	1	1	2	1	2	2	2	2	2	2	2	2	2	2	2	2	2	2	10	1	1
2016	313020	5	1	Branca	1	1	1	1	2	2	2	2	2	1	2	1	1	1	2	2	2	2	2	2	10	1	1
2016	315160	20	1	Branca	1	1	1	1	1	1	2	2	2	2	2	2	2	2	2	2	2	2	2	2	10	1	1
2016	314480	41	1	Branca	1	1	1	1	2	2	2	2	2	1	2	2	2	1	2	2	2	2	2	2	10	1	1
2016	313630	6	1	Branca	1	1	1	1	1	2	2	2	2	2	2	2	2	1	2	2	2	2	2	2	10	1	1
2016	315430	1	1	Branca	1	2	2	1	1	2	2	2	2	2	2	2	2	2	2	2	2	2	2	2	10	1	1
2016	310400	45	1	Branca	1	1	1	2	2	2	2	2	2	2	2	2	2	2	2	2	2	2	2	2	10	1	1
2016	312230	12	1	Branca	1	1	1	1	1	1	2	2	2	1	2	2	2	1	2	2	2	2	2	2	10	1	1
2016	312770	31	1	Branca	1	1	2	2	2	2	2	2	2	1	2	2	2	1	2	2	2	2	2	2	10	1	1
2016	312230	16	1	Branca	1	1	1	2	2	2	2	2	2	2	2	2	2	1	2	2	2	2	2	2	10	1	1
2016	316140	65	1	Branca	1	1	1	2	2	1	2	2	2	2	2	1	1	2	2	2	2	2	2	2	10	1	1
2016	311860	33	1	Branca	1	1	1	1	2	2	2	2	2	2	2	2	2	2	2	2	2	2	2	2	10	1	1
2016	311860	45	1	Branca	1	1	1	2	1	1	2	2	2	1	2	2	2	1	2	2	2	2	2	2	10	1	1
2016	314560	11	1	Branca	1	1	1	2	2	2	2	2	2	2	2	2	2	2	2	2	2	2	2	2	10	1	1
2016	313130	34	1	Branca	1	1	1	2	2	2	2	2	2	2	2	2	2	1	2	2	2	2	2	2	10	1	1
2016	316210	17	1	Branca	1	2	1	2	2	2	2	2	2	2	2	2	2	2	2	2	2	2	2	2	10	1	1
2016	314720	28	1	Branca	1	1	1	1	2	2	2	2	2	2	2	2	2	1	2	2	2	2	2	2	10	1	1
2016	313420	8	1	Branca	1	1	1	2	2	2	2	2	2	2	2	2	2	2	2	2	2	2	2	2	10	1	1
2016	313420	60	1	Branca	1	1	1	1	1	1	2	2	2	2	2	2	2	2	2	2	2	2	2	2	10	1	1
2016	313300	63	1	Branca	1	1	1	1	2	2	1	2	2	2	2	2	2	2	2	2	2	2	1	2	10	1	1
2016	314170	55	1	Branca	1	1	1	1	1	1	1	2	2	1	2	2	2	2	2	2	2	2	2	2	10	1	1
2016	312700	67	1	Branca	1	2	2	2	1	1	1	2	2	2	2	2	2	2	2	2	2	2	2	2	10	1
2016	314910	30	1	Branca	1	1	2	2	2	1	2	2	2	2	2	2	2	2	2	2	2	2	2	2	10	1	1
2016	313868	12	1	Branca	1	2	2	2	1	1	1	2	2	2	2	2	2	2	2	2	2	2	2	2	10	1	1
2016	313310	23	1	Branca	1	1	1	2	2	2	2	2	2	2	1	2	2	1	1	2	2	2	2	2	10	1	1
2016	316250	17	1	Branca	1	2	1	1	2	2	2	2	2	2	2	2	2	2	2	2	2	2	2	2	10	1	1
2016	314170	40	1	Branca	1	1	1	1	2	1	1	2	2	1	2	2	2	2	2	2	2	2	2	2	10	1	1
2016	313300	50	1	Branca	1	1	1	1	2	2	2	2	2	2	2	2	2	2	2	2	2	2	2	2	10	1	1
2016	310300	29	1	Branca	1	1	1	2	1	1	2	2	2	2	2	2	1	2	2	2	2	2	2	2	10	1	1
2016	313300	36	1	Branca	1	1	1	2	2	2	2	2	2	2	2	2	2	2	2	2	2	2	2	2	10	1	1
2016	313300	34	1	Branca	1	1	1	1	1	1	2	2	2	2	2	2	2	2	2	2	2	2	2	2	10	1	1
2016	316940	66	1	Branca	1	1	1	2	1	1	2	2	1	1	2	2	2	1	2	2	2	2	2	2	10	1	1
2016	310500	14	1	Branca	1	1	1	2	2	2	2	2	2	2	2	2	2	1	2	2	2	2	2	2	10	1	1
2016	313420	46	1	Branca	1	1	1	2	2	2	2	2	2	2	2	2	2	2	2	2	2	2	2	2	10	1	1
2016	317210	58	1	Branca	1	1	1	1	2	2	1	2	2	2	2	2	2	2	2	2	2	2	2	2	10	1	1
2016	310620	48	1	Branca	1	1	1	2	2	2	2	2	2	2	2	2	2	1	2	2	2	2	2	2	10	1	1
2016	316260	40	1	Branca	1	1	2	1	2	2	2	2	2	2	2	2	2	1	2	2	2	2	2	2	10	1	1
2016	313300	35	1	Branca	1	1	1	1	1	1	2	2	2	2	2	2	2	1	2	2	2	2	2	2	10	1	1
2016	314545	21	1	Branca	1	1	1	2	2	1	2	2	2	2	1	2	2	2	2	2	2	2	1	2	10	1	1
2016	317010	71	1	Branca	1	1	1	2	2	2	2	2	2	2	2	2	2	2	2	2	2	2	2	2	10	1	1
2016	316970	74	1	Branca	1	1	1	2	2	1	1	2	2	2	2	2	2	1	2	2	2	2	1	2	10	1	1
2016	315570	52	1	Branca	1	1	1	2	1	1	1	2	2	2	2	2	2	2	2	2	2	2	2	2	10	1	1
2016	314535	17	1	Branca	1	1	1	1	2	2	2	2	2	2	2	2	2	2	2	2	2	2	2	2	10	1	1
2016	314520	2	1	Branca	1	1	1	2	2	2	2	2	2	2	2	2	2	2	2	2	2	2	2	2	10	1	1
2016	313300	61	1	Branca	1	1	1	2	2	2	2	2	2	2	2	2	2	2	2	2	2	2	2	2	10	1	1
2016	313350	1	1	Branca	1	1	1	1	1	1	2	2	2	2	2	2	2	2	2	2	2	2	2	2	10	1	1
2016	313300	59	1	Branca	1	1	1	2	2	2	2	2	2	2	2	2	2	2	2	2	2	2	2	2	10	1	1
2016	315210	30	1	Branca	1	1	1	2	2	2	2	2	2	2	2	2	2	2	2	2	2	2	2	2	10	1	1
2016	314520	54	1	Branca	1	1	1	2	2	2	2	2	2	2	2	2	2	2	2	2	2	2	2	2	10	1
2016	315720	60	1	Branca	1	1	2	2	2	2	2	2	2	2	2	2	2	1	2	2	2	2	2	2	10	1	1
2016	314310	43	1	Branca	1	1	1	2	2	2	2	2	2	2	1	2	2	1	2	2	2	2	2	2	10	1	1
2016	314480	61	1	Branca	1	1	1	2	2	2	2	2	2	2	2	2	1	2	2	2	2	2	2	2	10	1	1
2016	313840	49	1	Branca	1	1	1	2	1	2	2	2	2	2	2	2	2	1	2	2	2	2	2	2	10	1
2016	310400	50	1	Branca	1	1	1	2	2	2	2	2	2	2	2	2	2	2	2	2	2	2	2	2	10	1	1
2016	316250	27	1	Branca	1	1	1	2	2	2	2	2	2	2	2	2	2	2	2	2	2	2	2	2	10	1	1
2016	311450	2	1	Branca	1	1	1	2	2	2	2	2	2	2	2	2	2	2	2	2	2	2	2	2	10	1	1
2016	310400	71	1	Branca	1	1	1	2	2	2	2	2	2	2	2	2	2	2	2	2	2	2	2	2	10	1	1
2016	310710	15	1	Branca	1	1	1	2	1	1	1	2	2	2	2	1	2	1	2	2	2	2	2	2	10	1	1
2016	316100	61	1	Branca	1	1	1	1	2	2	1	2	1	2	2	2	2	1	2	2	2	2	2	2	10	1	1
2016	312970	31	1	Branca	1	1	1	1	2	2	1	2	2	1	2	1	2	1	2	2	2	2	2	2	10	1	1
2016	312245	47	1	Branca	1	1	1	1	2	2	2	2	2	2	1	2	2	2	2	2	2	2	2	2	10	1	1
2016	310400	74	1	Branca	1	1	1	2	2	2	2	2	2	2	2	2	2	2	2	2	2	2	2	2	10	1	1
2016	313190	42	1	Branca	1	1	1	2	2	2	2	2	2	2	2	2	2	2	2	2	2	2	2	2	10	1	1
2016	310400	35	1	Branca	1	1	1	2	2	2	2	2	2	2	2	2	2	2	2	2	2	2	2	2	10	1	1
2016	316110	31	1	Branca	1	1	1	2	2	2	1	2	2	1	2	2	2	1	2	2	2	2	2	2	10	1	1
2016	313350	22	1	Branca	1	1	1	2	2	2	2	2	2	2	2	2	2	2	2	2	2	2	2	2	10	1	1
2016	316553	39	1	Branca	1	1	1	1	1	1	2	2	2	2	1	2	2	2	2	2	2	2	2	2	10	1	1
2016	310400	22	1	Branca	1	1	1	2	2	2	2	2	2	2	2	2	2	2	2	2	2	2	2	2	10	1	1
2016	314520	58	1	Branca	1	1	1	2	2	2	2	2	2	2	2	2	2	2	2	2	2	2	2	2	10	1	1
2016	315580	48	1	Branca	1	2	2	1	2	1	1	1	2	2	2	2	2	2	2	2	2	2	2	2	10	1	1
2016	313630	49	1	Branca	1	1	1	2	1	2	2	2	2	2	2	2	2	2	2	2	2	2	2	2	10	1	1
2016	315780	45	1	Branca	1	2	1	1	2	2	2	2	2	2	1	1	1	1	2	2	2	2	2	2	10	1	1
2016	316940	51	1	Branca	1	2	2	1	2	2	2	2	2	2	2	2	2	1	2	2	2	2	2	2	10	1	1
2016	316250	43	1	Branca	1	1	1	2	2	2	2	2	2	2	2	2	2	2	2	2	2	2	2	2	10	1	1
2016	317210	12	1	Branca	1	1	1	1	1	1	1	2	2	2	2	2	2	2	2	2	2	2	2	2	10	1	1
2016	316470	13	1	Branca	1	2	1	2	2	2	2	2	2	2	2	2	2	2	2	2	2	2	2	2	10	1	1
2016	313750	23	1	Branca	1	2	1	2	2	2	1	2	1	2	1	1	2	1	2	2	2	2	2	2	10	1	1
2016	310560	56	1	Branca	1	1	1	2	2	1	2	2	2	1	2	2	2	2	2	2	2	2	2	2	10	1	1
2016	312830	58	1	Branca	1	1	1	2	2	2	2	2	2	2	2	2	2	2	2	2	2	2	2	2	10	1	1
2016	310620	70	1	Branca	1	1	1	1	2	2	2	2	2	1	2	2	1	1	2	2	2	2	2	2	10	1	1
2016	310590	51	1	Branca	1	2	2	2	1	1	2	2	2	2	2	2	2	2	2	2	2	2	2	2	10	1	1
2016	310590	31	1	Branca	1	1	1	1	1	1	2	2	2	1	2	1	2	1	2	2	2	2	2	2	10	1	1
2016	313350	24	1	Branca	1	1	1	2	2	1	2	2	2	2	2	2	2	2	2	2	2	2	2	2	10	1	1
2016	316250	60	1	Branca	1	1	2	1	2	2	2	2	2	2	2	2	2	1	2	2	2	2	2	2	10	1	1
2016	311860	49	1	Branca	1	1	1	2	2	2	2	2	2	2	2	2	2	1	2	2	2	2	2	2	10	1	1
2016	311530	20	1	Branca	1	2	2	2	2	1	2	2	2	2	2	2	2	1	2	2	2	2	2	2	10	1	1
[truncated: 18,001 more rows]
